# Supplementary material for: 1,1′,1′′,1′′′-(Oxydi­methane­tri­yl)tetra­kis­(4-fluoro­benzene)
Source: Acta Crystallogr Sect E Struct Rep Online. 2014 Mar 26;70(Pt 4):o475. doi: 10.1107/S1600536814005984 (PMC3998573; doi:10.1107/S1600536814005984)
Supplement: Supplementary file 2 [file e-70-0o475-Isup2.hkl]

#
# h,k,l, Fc-squared, Fo-squared, sigma(Fo-squared) and status flag
#
data_I
_shelx_title ' Chem_Irfan_SG1_0m in P-1'
_shelx_refln_list_code          4
_shelx_F_calc_maximum      127.53
_exptl_crystal_F_000       452.00
_reflns_d_resolution_high  0.6835
 
loop_
 _symmetry_equiv_pos_as_xyz
 'x, y, z'
 '-x, -y, -z'
 
_cell_length_a     8.1754
_cell_length_b     8.9536
_cell_length_c    15.3193
_cell_angle_alpha 104.965
_cell_angle_beta   95.175
_cell_angle_gamma 107.354
 
_shelx_F_squared_multiplier     1.000
 
loop_
 _refln_index_h
 _refln_index_k
 _refln_index_l
 _refln_F_squared_calc
 _refln_F_squared_meas
 _refln_F_squared_sigma
 _refln_observed_status
   1   0   0      465.70      460.31      8.42 o
   2   0   0     1134.95     1140.78     20.74 o
   3   0   0      524.13      518.74      6.89 o
   4   0   0      193.35      189.25      2.49 o
   5   0   0       39.63       28.15      0.82 o
   6   0   0       16.63       16.77      0.91 o
   7   0   0       12.62       10.69      0.83 o
   8   0   0        5.61        3.84      0.77 o
   9   0   0        0.08       -0.36      1.09 o
  10   0   0        0.16        0.40      1.60 o
  11   0   0        3.79        2.61      1.28 o
 -11   1   0        1.60        2.63      1.52 o
 -10   1   0        0.25        0.15      0.70 o
  -9   1   0        0.50        0.22      0.60 o
  -8   1   0        9.33        7.36      0.91 o
  -7   1   0      138.04      131.77      2.98 o
  -6   1   0      174.19      170.49      2.86 o
  -5   1   0        5.57        5.31      0.38 o
  -4   1   0       11.68       10.79      0.53 o
  -3   1   0      473.58      455.43      7.29 o
  -2   1   0     1498.86     1471.60     21.51 o
  -1   1   0     3556.12     3314.64     48.55 o
   0   1   0     1256.14     1181.17     14.88 o
   1   1   0     6065.39     5650.41     82.58 o
   2   1   0       78.72       81.16      1.77 o
   3   1   0      117.98      125.65      2.22 o
   4   1   0      218.41      209.94      2.51 o
   5   1   0        7.52        8.88      0.53 o
   6   1   0      103.91       99.07      1.81 o
   7   1   0        0.56        0.38      0.53 o
   8   1   0        1.36        1.38      0.82 o
   9   1   0        0.65        2.03      1.03 o
  10   1   0        1.06       -0.02      0.97 o
 -11   2   0        0.07       -0.44      1.16 o
 -10   2   0        0.04        0.34      0.67 o
  -9   2   0       20.48       18.23      1.34 o
  -8   2   0       34.96       34.27      1.98 o
  -7   2   0       89.96       84.11      2.38 o
  -6   2   0       17.58       19.26      0.92 o
  -5   2   0       51.24       51.06      0.96 o
  -4   2   0       69.97       75.69      1.35 o
  -3   2   0      677.60      649.86     13.19 o
  -2   2   0     1347.41     1427.71     20.98 o
  -1   2   0     2000.23     1984.17     28.92 o
   0   2   0      511.51      523.26      7.09 o
   1   2   0       45.64       40.51      0.73 o
   2   2   0      235.97      250.67      3.32 o
   3   2   0      420.69      423.41      4.15 o
   4   2   0       57.43       54.28      1.21 o
   5   2   0        0.46        0.39      0.30 o
   6   2   0      139.78      132.18      2.64 o
   7   2   0        2.12        2.82      0.70 o
   8   2   0        1.34        2.90      1.03 o
   9   2   0        2.60        1.96      1.03 o
  10   2   0        0.40        0.11      0.94 o
 -11   3   0        0.86       -0.15      1.16 o
 -10   3   0        0.00        0.58      1.16 o
  -9   3   0        2.81        7.11      1.60 o
  -8   3   0        0.02       -0.29      0.50 o
  -7   3   0       44.64       42.19      1.63 o
  -6   3   0        0.63        0.71      0.27 o
  -5   3   0      206.44      231.93      3.27 o
  -4   3   0       90.83       91.94      1.57 o
  -3   3   0     1102.65     1095.60     13.93 o
  -2   3   0     1190.04     1144.80     14.40 o
  -1   3   0      243.98      236.88      3.40 o
   0   3   0      443.10      464.80      5.22 o
   1   3   0       21.58       27.67      0.55 o
   2   3   0      976.68      968.77      7.64 o
   3   3   0      316.84      325.98      3.37 o
   4   3   0       34.76       34.50      1.00 o
   5   3   0       73.72       65.20      1.52 o
   6   3   0       32.59       35.27      1.86 o
   7   3   0        0.51        2.19      0.70 o
   8   3   0        5.03        2.76      1.13 o
   9   3   0        3.71        6.29      1.43 o
 -11   4   0        0.13        0.44      1.31 o
 -10   4   0       41.56       44.13      3.19 o
  -9   4   0        6.78        9.44      1.89 o
  -8   4   0        3.69        3.48      1.31 o
  -7   4   0        3.77        4.36      1.31 o
  -6   4   0       48.00       45.22      1.28 o
  -5   4   0       44.61       40.68      1.01 o
  -4   4   0       54.96       56.45      1.10 o
  -3   4   0       25.51       22.06      0.72 o
  -2   4   0      417.35      435.11      4.76 o
  -1   4   0      232.86      229.41      2.33 o
   0   4   0      128.99      132.19      1.75 o
   1   4   0       59.28       68.00      1.04 o
   2   4   0      241.74      240.00      2.59 o
   3   4   0       17.80       15.32      0.62 o
   4   4   0      761.81      753.75      9.67 o
   5   4   0        1.07        1.89      0.56 o
   6   4   0       44.53       43.72      1.59 o
   7   4   0        1.30        1.61      0.72 o
   8   4   0       16.15       20.61      2.05 o
   9   4   0       11.47       14.28      2.25 o
 -11   5   0        1.06       -0.44      1.16 o
 -10   5   0        2.50        2.18      1.31 o
  -9   5   0        0.84        0.15      1.02 o
  -8   5   0       10.09       14.81      2.03 o
  -7   5   0        0.11       -0.29      0.56 o
  -6   5   0       75.87       78.23      2.07 o
  -5   5   0       48.12       52.30      1.20 o
  -4   5   0       38.31       33.77      0.85 o
  -3   5   0       75.24       89.89      1.27 o
  -2   5   0      143.08      156.47      1.78 o
  -1   5   0      366.35      364.63      3.54 o
   0   5   0       65.88       54.61      1.38 o
   1   5   0       16.87       21.42      0.96 o
   2   5   0       93.23       96.91      1.94 o
   3   5   0      216.89      204.89      2.86 o
   4   5   0       80.12       81.93      2.02 o
   5   5   0       34.57       32.49      3.06 o
   6   5   0        4.98        4.75      1.07 o
   7   5   0        2.38        3.66      0.94 o
   8   5   0        0.50        1.51      1.07 o
 -11   6   0        1.35        2.61      1.45 o
 -10   6   0        0.42        0.73      1.31 o
  -9   6   0        0.81       -0.29      1.16 o
  -8   6   0        3.30        2.18      0.82 o
  -7   6   0        2.62        3.05      0.82 o
  -6   6   0       38.40       41.03      1.45 o
  -5   6   0       25.29       24.42      0.92 o
  -4   6   0       43.50       40.61      1.20 o
  -3   6   0       63.64       61.36      1.23 o
  -2   6   0       27.53       26.94      0.88 o
  -1   6   0        0.58        0.17      0.25 o
   0   6   0        1.26        0.64      0.26 o
   1   6   0      103.34      105.49      2.08 o
   2   6   0        7.81        5.41      0.59 o
   3   6   0      152.59      158.59      2.83 o
   4   6   0        0.89        0.68      0.59 o
   5   6   0       12.32       13.26      1.28 o
   6   6   0        0.43       -0.17      0.63 o
   7   6   0        8.74        8.28      1.49 o
 -11   7   0        1.24        2.61      1.74 o
 -10   7   0        0.20        1.60      1.45 o
  -9   7   0        6.72       11.03      2.03 o
  -8   7   0       11.89       10.61      1.33 o
  -7   7   0        1.64        1.10      1.45 o
  -6   7   0       13.10       14.14      1.60 o
  -5   7   0       61.82       61.34      1.69 o
  -4   7   0       68.03       68.68      1.58 o
  -3   7   0       33.09       36.43      1.09 o
  -2   7   0      160.06      160.91      2.51 o
  -1   7   0       95.23       97.00      2.32 o
   0   7   0      168.44      156.00      2.55 o
   1   7   0        5.47        4.27      0.55 o
   2   7   0        0.26        0.83      0.47 o
   3   7   0       41.36       34.78      1.42 o
   4   7   0        1.31        0.77      0.68 o
   5   7   0        0.91        1.19      0.72 o
   6   7   0        0.98        1.55      0.81 o
   7   7   0        6.20        8.40      1.59 o
 -11   8   0        2.97        6.24      2.18 o
 -10   8   0       19.65       20.61      2.90 o
  -9   8   0       14.71       15.68      1.75 o
  -8   8   0        0.84        1.41      0.87 o
  -7   8   0        3.60        2.83      0.82 o
  -6   8   0       32.98       33.49      1.81 o
  -5   8   0        0.96        0.80      0.45 o
  -4   8   0       37.01       32.61      1.25 o
  -3   8   0       67.67       67.68      1.60 o
  -2   8   0        0.17        0.41      0.40 o
  -1   8   0       53.43       48.56      2.49 o
   0   8   0       18.64       18.33      0.98 o
   1   8   0        6.29        4.34      0.67 o
   2   8   0        0.84        0.44      0.53 o
   3   8   0        1.61        3.09      0.66 o
   4   8   0        5.60        5.32      0.97 o
   5   8   0        0.16        1.57      0.83 o
   6   8   0        4.98        5.58      1.39 o
 -10   9   0        8.75        7.26      2.03 o
  -9   9   0       12.20       13.83      1.74 o
  -8   9   0        4.38        3.81      1.16 o
  -7   9   0       22.62       26.09      2.05 o
  -6   9   0        4.41        3.63      1.45 o
  -5   9   0       12.71       13.32      0.99 o
  -4   9   0       10.58       10.95      0.83 o
  -3   9   0        4.00        4.75      0.61 o
  -2   9   0        3.98        2.24      0.53 o
  -1   9   0        0.16       -0.18      0.42 o
   0   9   0        3.23        3.58      0.67 o
   1   9   0        0.55        0.89      0.54 o
   2   9   0        0.69        1.31      0.65 o
   3   9   0       10.10       11.79      1.45 o
   4   9   0        3.81        4.34      1.32 o
   5   9   0        0.58        0.59      0.85 o
 -10  10   0        0.46       -0.15      1.31 o
  -9  10   0        4.16        2.28      1.07 o
  -8  10   0       12.23       15.45      1.74 o
  -7  10   0        8.10       14.37      2.61 o
  -6  10   0        2.34        1.16      1.45 o
  -5  10   0        5.27        7.01      0.98 o
  -4  10   0       12.23       13.33      0.97 o
  -3  10   0        5.27        4.48      0.70 o
  -2  10   0        4.75        3.44      0.61 o
  -1  10   0        6.46        7.21      0.79 o
   0  10   0        0.98        1.19      0.63 o
   1  10   0        1.39        1.23      0.62 o
   2  10   0        0.10       -0.09      0.65 o
   3  10   0        4.45        4.87      1.83 o
  -8  11   0       16.03       20.90      3.34 o
  -7  11   0        0.28        1.89      1.74 o
  -6  11   0        0.36        0.87      1.45 o
  -5  11   0        2.56        3.28      1.45 o
  -4  11   0        1.50        1.41      0.60 o
  -3  11   0        2.67        1.81      0.62 o
  -2  11   0        1.16        0.66      0.55 o
  -1  11   0        3.76        5.83      0.88 o
   0  11   0        0.01       -0.04      0.66 o
   1  11   0        0.42        1.43      0.74 o
   2  11   0        2.43        2.74      0.95 o
  -7  12   0        0.00        2.32      1.89 o
  -6  12   0        0.11        1.02      1.60 o
  -5  12   0        1.27        2.18      1.60 o
  -4  12   0        0.05       -0.01      0.59 o
  -3  12   0        0.01        0.12      0.59 o
  -2  12   0        1.63        2.69      0.73 o
  -1  12   0        1.50        2.49      1.01 o
   0 -12   1        2.75        2.51      0.87 o
   1 -12   1        0.09        0.21      0.65 o
   2 -12   1        0.01       -0.39      0.55 o
   3 -12   1        0.34        0.18      0.60 o
   4 -12   1        0.00       -0.03      0.68 o
   5 -12   1        3.44        6.82      2.18 o
   6 -12   1        3.81        4.79      2.18 o
   7 -12   1        2.44        2.61      1.74 o
  -2 -11   1        1.44        1.40      1.02 o
  -1 -11   1        0.05       -0.57      0.57 o
   0 -11   1        7.59        7.42      0.98 o
   1 -11   1        1.82        1.95      0.67 o
   2 -11   1        0.28        0.55      0.56 o
   3 -11   1        0.49       -0.41      0.50 o
   4 -11   1        0.95        0.16      0.54 o
   5 -11   1        0.07        0.00      1.16 o
   6 -11   1        0.18        0.00      1.16 o
   7 -11   1        0.47        1.31      1.60 o
   8 -11   1        1.34        3.34      1.89 o
   9 -11   1        1.78        3.77      1.89 o
  -3 -10   1        0.12        0.83      0.93 o
  -2 -10   1        0.00       -0.20      0.62 o
  -1 -10   1       22.04       28.24      1.60 o
   0 -10   1        6.02       10.46      1.15 o
   1 -10   1        0.77        0.10      0.51 o
   2 -10   1        7.46        6.43      0.73 o
   3 -10   1        3.64        4.24      0.81 o
   4 -10   1        0.42        0.51      0.47 o
   5 -10   1        3.99        2.76      1.45 o
   6 -10   1        9.75       14.52      2.47 o
   7 -10   1        0.34        0.44      1.31 o
   8 -10   1        1.62        2.64      1.12 o
   9 -10   1        4.80        7.38      1.38 o
  10 -10   1        7.67       11.76      2.47 o
  -5  -9   1        1.33        2.87      1.00 o
  -4  -9   1        1.64        0.60      0.74 o
  -3  -9   1        5.08        3.56      1.23 o
  -2  -9   1        8.32        8.36      0.93 o
  -1  -9   1       17.63       19.95      1.28 o
   0  -9   1        0.73       -0.27      0.41 o
   1  -9   1       10.55       10.35      0.81 o
   2  -9   1        1.29        0.78      0.46 o
   3  -9   1       10.56        8.86      0.74 o
   4  -9   1        4.86        5.85      0.65 o
   5  -9   1       49.34       44.57      3.34 o
   6  -9   1       14.69       11.90      2.03 o
   7  -9   1       15.44       14.63      1.53 o
   8  -9   1        0.75       -0.53      0.76 o
   9  -9   1        0.28        1.40      1.02 o
  10  -9   1        6.94        6.24      1.89 o
  -6  -8   1        1.54        3.72      1.06 o
  -5  -8   1        0.02       -0.93      0.93 o
  -4  -8   1        1.25        1.06      0.75 o
  -3  -8   1        1.42        0.53      0.64 o
  -2  -8   1        6.98        6.23      0.89 o
  -1  -8   1        5.99        7.28      0.79 o
   0  -8   1        1.27        0.67      0.40 o
   1  -8   1        0.02        0.22      0.39 o
   2  -8   1      105.66      109.01      2.63 o
   3  -8   1        7.27        6.34      0.61 o
   4  -8   1       96.40      103.18      2.33 o
   5  -8   1       68.62       56.50      2.40 o
   6  -8   1        0.84       -0.06      0.80 o
   7  -8   1        3.89        3.57      1.31 o
   8  -8   1       16.78       21.64      1.88 o
   9  -8   1       25.95       20.28      1.95 o
  10  -8   1        0.16        1.89      1.60 o
  11  -8   1        1.37        1.60      1.60 o
  -7  -7   1        4.62        3.76      1.08 o
  -6  -7   1        0.07       -0.39      0.67 o
  -5  -7   1        1.99        1.05      0.70 o
  -4  -7   1        3.15        2.88      0.77 o
  -3  -7   1      147.63      137.81      3.01 o
  -2  -7   1      146.87      140.36      2.64 o
  -1  -7   1        2.71        1.92      0.44 o
   0  -7   1        4.39        4.08      0.53 o
   1  -7   1       40.22       41.22      1.15 o
   2  -7   1        0.18        0.66      0.30 o
   3  -7   1       49.16       49.20      1.22 o
   4  -7   1       89.95       79.92      1.54 o
   5  -7   1       37.95       35.25      1.47 o
   6  -7   1        2.96        2.07      0.73 o
   7  -7   1        4.94        5.76      1.01 o
   8  -7   1       48.38       52.53      2.41 o
   9  -7   1        3.89        4.36      1.60 o
  10  -7   1        9.99       12.05      2.18 o
  11  -7   1        0.79        3.63      1.74 o
  -8  -6   1        0.08       -1.02      1.03 o
  -7  -6   1        0.00        0.12      0.72 o
  -6  -6   1        0.01       -0.85      0.85 o
  -5  -6   1        8.99        8.29      1.00 o
  -4  -6   1      125.35      117.30      3.06 o
  -3  -6   1      126.04      123.71      2.39 o
  -2  -6   1        1.49        1.19      0.48 o
  -1  -6   1       69.50       70.99      1.43 o
   0  -6   1       64.82       65.34      1.22 o
   1  -6   1       53.89       68.13      1.35 o
   2  -6   1      101.74      104.77      1.74 o
   3  -6   1       25.81       22.58      0.70 o
   4  -6   1        2.52        0.71      0.32 o
   5  -6   1        0.03       -0.08      0.28 o
   6  -6   1        0.77        0.30      0.38 o
   7  -6   1       12.14       11.60      1.28 o
   8  -6   1       55.58       54.33      6.24 o
   9  -6   1        1.05        2.76      1.31 o
  10  -6   1        1.26        1.02      1.31 o
  11  -6   1        2.03        3.63      1.74 o
  -8  -5   1        1.45        2.14      2.61 o
  -7  -5   1        1.98        0.71      0.74 o
  -6  -5   1        1.54        1.76      0.66 o
  -5  -5   1       58.11       57.95      1.79 o
  -4  -5   1        0.03       -0.37      0.55 o
  -3  -5   1       48.73       49.61      1.72 o
  -2  -5   1        1.10        0.75      0.32 o
  -1  -5   1       18.70       16.04      0.60 o
   0  -5   1      405.68      458.15      4.27 o
   1  -5   1      370.72      400.03      3.76 o
   2  -5   1        2.74        5.73      0.28 o
   3  -5   1      111.57       96.36      1.31 o
   4  -5   1       57.85       58.64      1.07 o
   5  -5   1      116.54      117.70      2.21 o
   6  -5   1        1.18        1.14      0.54 o
   7  -5   1      221.94      212.09      4.98 o
   8  -5   1        0.66       -0.44      0.87 o
   9  -5   1       10.36       10.16      1.89 o
  10  -5   1        8.87       12.19      2.18 o
  11  -5   1        0.68       -0.29      1.31 o
  -9  -4   1        5.20        8.56      2.32 o
  -8  -4   1       23.65       22.88      1.73 o
  -7  -4   1        6.99        8.12      0.92 o
  -6  -4   1       78.59       77.66      2.09 o
  -5  -4   1       70.62       74.79      3.67 o
  -4  -4   1       95.22       87.83      1.99 o
  -3  -4   1        9.57        7.88      0.52 o
  -2  -4   1        0.61        0.53      0.19 o
  -1  -4   1      122.73      112.18      1.44 o
   0  -4   1        0.73       -0.04      0.14 o
   1  -4   1        4.91        3.39      0.25 o
   2  -4   1      508.68      543.66      5.78 o
   3  -4   1      102.27      109.36      1.79 o
   4  -4   1       11.76       15.64      0.84 o
   5  -4   1       12.26       25.34      0.82 o
   6  -4   1       30.71       26.21      1.86 o
   7  -4   1      104.22      106.08      5.88 o
   8  -4   1        5.15        5.23      1.31 o
   9  -4   1        9.88       13.65      2.03 o
  10  -4   1        0.75        2.03      1.31 o
  11  -4   1        0.05       -1.02      1.02 o
 -10  -3   1        0.09       -0.86      1.07 o
  -9  -3   1       10.49       12.82      1.75 o
  -8  -3   1        0.34        0.73      0.72 o
  -7  -3   1       10.93       12.34      1.47 o
  -6  -3   1      104.79      110.77      2.43 o
  -5  -3   1        8.48        7.63      0.84 o
  -4  -3   1       18.93       16.39      0.81 o
  -3  -3   1       60.27       59.18      1.04 o
  -2  -3   1        1.99        1.12      0.18 o
  -1  -3   1      184.55      194.97      2.02 o
   0  -3   1     3165.09     3007.38     29.82 o
   1  -3   1      364.36      385.36     14.08 o
   2  -3   1        1.61        1.23      0.31 o
   3  -3   1      413.22      423.17      8.52 o
   4  -3   1       67.88       94.78      1.44 o
   5  -3   1      128.74      123.64      1.87 o
   6  -3   1       48.60       48.26      1.15 o
   7  -3   1        1.38        1.07      0.53 o
   8  -3   1       34.06       30.81      1.54 o
   9  -3   1        0.39        1.21      0.63 o
  10  -3   1        1.17        1.52      0.91 o
  11  -3   1        0.30        0.87      1.31 o
 -10  -2   1        0.15       -0.92      0.92 o
  -9  -2   1       18.19       18.35      1.90 o
  -8  -2   1        4.20        4.27      1.69 o
  -7  -2   1        0.80        0.86      0.55 o
  -6  -2   1       14.88       13.65      0.91 o
  -5  -2   1      120.78      118.33      2.05 o
  -4  -2   1      233.08      235.33      2.96 o
  -3  -2   1      107.01      112.60      1.55 o
  -2  -2   1       16.38       15.24      0.61 o
  -1  -2   1       26.65       26.33      0.54 o
   0  -2   1      608.46      590.92      6.93 o
   1  -2   1     2614.65     2606.91     46.09 o
   2  -2   1     1465.77     1490.53     36.22 o
   3  -2   1      184.47      195.10      4.36 o
   4  -2   1       57.82       48.02      1.32 o
   5  -2   1       38.12       42.69      0.90 o
   6  -2   1        0.18        1.04      0.38 o
   7  -2   1      164.05      155.79      3.29 o
   8  -2   1        0.00        0.20      0.55 o
   9  -2   1        8.53        7.93      1.00 o
  10  -2   1        3.04        2.85      0.84 o
  11  -2   1        6.08        5.41      1.05 o
 -10  -1   1        1.03       -0.41      0.97 o
  -9  -1   1       19.59       25.02      2.90 o
  -8  -1   1        0.03       -0.29      1.02 o
  -7  -1   1        5.88        6.98      0.96 o
  -6  -1   1       16.57       15.13      1.03 o
  -5  -1   1       14.31       13.10      0.59 o
  -4  -1   1        4.31        8.09      0.43 o
  -3  -1   1      363.59      366.60      5.18 o
  -2  -1   1       31.02       29.88      0.80 o
  -1  -1   1       97.38       97.31      1.83 o
   0  -1   1       62.37       60.30      1.17 o
   1  -1   1       39.86       34.43      0.92 o
   2  -1   1     5197.13     4940.44    133.12 o
   3  -1   1     1586.69     1578.84     35.64 o
   4  -1   1      812.07      875.51      8.85 o
   5  -1   1        0.00        0.13      0.18 o
   6  -1   1       98.50       91.29      1.92 o
   7  -1   1       11.58       15.57      1.13 o
   8  -1   1        5.09        5.42      0.81 o
   9  -1   1       11.31        9.08      1.02 o
  10  -1   1        6.22        6.66      1.08 o
  11  -1   1        1.43        2.85      1.45 o
 -11   0   1        3.66        6.31      1.38 o
 -10   0   1       14.54       20.66      4.50 o
  -9   0   1        0.85        1.55      0.87 o
  -8   0   1       47.19       43.98      1.70 o
  -7   0   1      110.99      107.50      2.24 o
  -6   0   1      184.32      178.17      2.63 o
  -5   0   1      163.69      193.79      2.45 o
  -4   0   1      229.09      258.38      3.13 o
  -3   0   1     2420.56     2284.31     29.10 o
  -2   0   1      624.65      575.95      8.15 o
  -1   0   1        9.35        7.94      0.25 o
   0   0   1        3.66        1.02      0.15 o
   1   0   1     1433.64     1419.47     25.35 o
   2   0   1     3880.93     3704.20     65.44 o
   3   0   1      110.83      128.84      3.33 o
   4   0   1       33.91       48.99      1.56 o
   5   0   1      309.97      304.22      3.51 o
   6   0   1       10.35       12.46      0.79 o
   7   0   1       56.18       60.09      1.90 o
   8   0   1        5.36        3.89      0.78 o
   9   0   1        0.84        0.92      0.87 o
  10   0   1        4.80        5.20      1.38 o
  11   0   1        3.23        3.34      1.33 o
 -11   1   1        4.51        7.22      1.44 o
 -10   1   1        1.86        1.14      0.72 o
  -9   1   1       13.27       10.59      2.97 o
  -8   1   1        9.96       10.36      0.98 o
  -7   1   1      115.21      110.23      2.27 o
  -6   1   1        0.15       -0.17      0.23 o
  -5   1   1      127.24      150.60      1.81 o
  -4   1   1       78.70       77.57      1.41 o
  -3   1   1      384.12      373.45      5.11 o
  -2   1   1     4206.06     3893.09     49.10 o
  -1   1   1      202.31      193.32      2.68 o
   0   1   1     1609.98     1610.56     20.32 o
   1   1   1       47.66       49.40      1.26 o
   2   1   1        4.36        3.63      0.40 o
   3   1   1        0.37        0.84      0.48 o
   4   1   1      388.55      418.50      4.71 o
   5   1   1       41.19       37.62      1.48 o
   6   1   1       44.82       46.80      1.36 o
   7   1   1        0.03        0.07      0.62 o
   8   1   1        3.86        4.79      1.23 o
   9   1   1        6.14        9.24      3.27 o
  10   1   1        0.38       -0.60      1.02 o
 -11   2   1        0.73       -1.02      1.31 o
 -10   2   1        0.04        0.17      0.76 o
  -9   2   1        5.75        6.52      1.02 o
  -8   2   1        4.59        4.16      0.72 o
  -7   2   1       15.97       17.02      1.08 o
  -6   2   1       26.23       29.11      1.56 o
  -5   2   1       27.15       35.71      0.86 o
  -4   2   1       25.80       32.57      0.82 o
  -3   2   1      486.16      476.84      6.42 o
  -2   2   1     2442.79     2375.04     30.01 o
  -1   2   1     8334.06     7391.48    153.34 o
   0   2   1     2297.85     2286.36     30.24 o
   1   2   1        2.31        1.17      0.20 o
   2   2   1       11.05       11.78      0.63 o
   3   2   1      351.91      393.68      3.65 o
   4   2   1       68.76       66.40      1.46 o
   5   2   1      144.86      140.64      2.36 o
   6   2   1        0.55        1.19      0.61 o
   7   2   1        8.30        9.50      1.83 o
   8   2   1        2.06        4.34      1.07 o
   9   2   1        2.92        2.60      1.18 o
  10   2   1        0.00       -0.97      0.97 o
 -11   3   1        0.07       -1.16      1.16 o
 -10   3   1        0.89        2.76      1.45 o
  -9   3   1        6.23        7.26      1.60 o
  -8   3   1       21.72       24.97      2.47 o
  -7   3   1        4.83        4.00      0.59 o
  -6   3   1       20.34       20.43      0.70 o
  -5   3   1      272.75      269.32      4.09 o
  -4   3   1       99.70      115.82      1.70 o
  -3   3   1      747.78      823.50      9.45 o
  -2   3   1      112.08      118.72      1.78 o
  -1   3   1     1411.95     1422.46     17.79 o
   0   3   1      203.12      225.19      2.92 o
   1   3   1      123.63      130.05      1.69 o
   2   3   1       43.85       52.43      0.90 o
   3   3   1       10.38       11.78      0.74 o
   4   3   1      207.40      199.78      2.98 o
   5   3   1      130.41      129.27      2.33 o
   6   3   1        3.39        6.13      1.01 o
   7   3   1        4.76        5.73      1.04 o
   8   3   1        4.32        4.79      1.45 o
   9   3   1        0.90        1.72      1.31 o
 -11   4   1        0.53        1.31      1.45 o
 -10   4   1        9.99       12.92      2.18 o
  -9   4   1        6.90        6.53      1.60 o
  -8   4   1       91.83       83.62      4.06 o
  -7   4   1       15.42       17.57      2.03 o
  -6   4   1      104.36       94.15      1.97 o
  -5   4   1      136.15      136.42      2.16 o
  -4   4   1      279.10      305.90      3.38 o
  -3   4   1      360.01      382.45      4.39 o
  -2   4   1      182.08      180.21      2.18 o
  -1   4   1      778.81      819.49      6.56 o
   0   4   1      112.20      106.44      1.41 o
   1   4   1      895.90      931.36      7.49 o
   2   4   1      256.86      249.22      2.84 o
   3   4   1      175.09      172.39      2.25 o
   4   4   1       25.08       22.10      1.14 o
   5   4   1        5.20        5.83      0.71 o
   6   4   1       26.25       28.11      1.43 o
   7   4   1        4.15        4.86      0.95 o
   8   4   1        2.59        3.33      1.18 o
   9   4   1        6.99        7.33      1.69 o
 -11   5   1        1.77        1.60      1.45 o
 -10   5   1        0.12        0.29      1.31 o
  -9   5   1        1.24        1.89      1.16 o
  -8   5   1       19.74       19.74      2.32 o
  -7   5   1       72.39       67.71      2.98 o
  -6   5   1        3.01        3.18      0.50 o
  -5   5   1       46.86       48.01      1.32 o
  -4   5   1      223.77      229.96      3.14 o
  -3   5   1        5.42        9.55      0.44 o
  -2   5   1       15.09       20.52      0.75 o
  -1   5   1       17.18       13.84      0.68 o
   0   5   1      109.90      110.25      1.80 o
   1   5   1       60.96       59.91      1.53 o
   2   5   1       57.70       50.39      1.19 o
   3   5   1       95.81       84.10      1.66 o
   4   5   1        1.57        1.30      0.52 o
   5   5   1        1.86        0.84      0.52 o
   6   5   1        0.15       -0.28      0.51 o
   7   5   1        3.68        3.55      0.95 o
   8   5   1        3.00        1.92      3.48 o
 -11   6   1        0.07       -0.15      1.31 o
 -10   6   1        1.93        0.58      1.31 o
  -9   6   1        0.04        1.60      1.31 o
  -8   6   1       22.62       19.04      2.47 o
  -7   6   1        2.77        4.07      2.18 o
  -6   6   1        0.57        1.55      0.50 o
  -5   6   1        5.37        5.27      0.60 o
  -4   6   1       26.64       25.39      1.07 o
  -3   6   1      120.86      121.58      1.91 o
  -2   6   1       61.17       64.12      1.53 o
  -1   6   1       63.44       58.51      1.76 o
   0   6   1        0.87        0.35      0.25 o
   1   6   1       18.83       16.00      0.91 o
   2   6   1      278.83      262.96      3.90 o
   3   6   1       18.72       22.46      1.13 o
   4   6   1       17.95       14.94      1.08 o
   5   6   1        3.69        3.45      0.69 o
   6   6   1        0.75        0.18      1.17 o
   7   6   1        0.94        0.98      1.07 o
 -11   7   1        0.63        3.34      1.74 o
 -10   7   1        0.62       -1.02      1.02 o
  -9   7   1        3.24        5.81      1.74 o
  -8   7   1       24.58       23.09      3.12 o
  -7   7   1       11.53       12.67      1.33 o
  -6   7   1        0.97        1.90      0.65 o
  -5   7   1      116.51      111.88      2.95 o
  -4   7   1        0.40        0.00      0.33 o
  -3   7   1       11.32       11.51      0.73 o
  -2   7   1        8.49        8.50      0.67 o
  -1   7   1      514.81      523.48      6.06 o
   0   7   1        7.54        7.14      0.64 o
   1   7   1       10.00        9.67      0.88 o
   2   7   1        2.47        3.14      0.58 o
   3   7   1       19.14       23.36      1.27 o
   4   7   1        9.40        7.78      1.05 o
   5   7   1        0.16        0.43      0.64 o
   6   7   1        5.45        5.63      1.06 o
 -11   8   1        1.96        2.03      1.74 o
 -10   8   1        0.64        1.31      1.60 o
  -9   8   1        1.72        1.08      0.97 o
  -8   8   1        0.17        0.10      0.76 o
  -7   8   1       28.33       38.03      2.05 o
  -6   8   1       91.93       82.24      2.52 o
  -5   8   1       72.08       65.53      1.71 o
  -4   8   1        0.45        0.82      0.43 o
  -3   8   1        0.00        0.09      0.39 o
  -2   8   1      114.25      107.95      3.62 o
  -1   8   1        5.30        4.56      0.58 o
   0   8   1       39.66       41.50      1.44 o
   1   8   1        0.52        0.27      0.49 o
   2   8   1        1.24       -0.49      0.49 o
   3   8   1        0.05       -0.55      0.55 o
   4   8   1        2.01        3.86      0.93 o
   5   8   1        0.16        0.11      0.78 o
 -10   9   1        0.23        0.00      1.45 o
  -9   9   1        0.76        1.79      0.97 o
  -8   9   1        0.04        0.29      1.09 o
  -7   9   1        8.93        8.85      1.52 o
  -6   9   1        8.20        8.27      1.89 o
  -5   9   1        4.73        5.82      0.76 o
  -4   9   1       19.62       19.15      1.08 o
  -3   9   1       13.23       15.11      1.03 o
  -2   9   1        0.69        0.86      0.48 o
  -1   9   1       23.36       19.66      1.11 o
   0   9   1        0.08        0.11      0.51 o
   1   9   1        0.87        1.06      0.58 o
   2   9   1        3.45        3.61      0.96 o
   3   9   1        0.55        1.15      0.70 o
   4   9   1        4.12        1.88      2.83 o
  -9  10   1        0.20        0.51      0.92 o
  -8  10   1        1.87        1.89      1.60 o
  -7  10   1        3.26        2.76      1.60 o
  -6  10   1        0.66        0.15      1.16 o
  -5  10   1        1.19        1.46      0.62 o
  -4  10   1        9.72        8.94      0.83 o
  -3  10   1        0.42       -0.42      0.42 o
  -2  10   1        0.28        0.74      0.52 o
  -1  10   1        0.55        0.75      0.52 o
   0  10   1        3.36        4.33      0.81 o
   1  10   1       11.07       12.76      1.57 o
   2  10   1        0.38        0.52      0.67 o
   3  10   1        4.68        6.23      1.57 o
  -8  11   1        0.40        2.03      1.74 o
  -7  11   1        0.64        1.45      1.60 o
  -6  11   1        0.19       -0.15      1.31 o
  -5  11   1        2.52        2.02      0.72 o
  -4  11   1        0.70        0.37      0.55 o
  -3  11   1        0.15       -0.48      0.48 o
  -2  11   1        0.07       -0.25      0.55 o
  -1  11   1        7.24        9.00      1.09 o
   0  11   1        0.00        0.22      0.66 o
   1  11   1        1.91        2.57      0.87 o
  -6  12   1        0.26        2.32      1.74 o
  -5  12   1        0.62        0.77      0.87 o
  -4  12   1        0.04        0.11      0.61 o
  -3  12   1        1.44        0.85      0.66 o
  -2  12   1       10.69       13.04      1.14 o
  -1  12   1        1.62        1.85      0.81 o
   0 -12   2        0.02       -0.47      0.63 o
   1 -12   2        4.15        7.55      1.01 o
   2 -12   2        3.80        4.24      0.75 o
   3 -12   2        0.32        0.52      0.58 o
   4 -12   2        0.18       -0.21      0.74 o
   5 -12   2       10.23       10.45      2.47 o
   6 -12   2        0.32        0.44      1.60 o
   7 -12   2        5.62        8.13      2.32 o
  -2 -11   2        1.41        1.02      0.83 o
  -1 -11   2        0.00       -0.21      0.64 o
   0 -11   2        7.36        8.07      1.00 o
   1 -11   2       19.21       21.41      1.37 o
   2 -11   2        7.39       10.33      1.02 o
   3 -11   2        3.91        2.70      0.66 o
   4 -11   2        8.42       10.13      1.09 o
   5 -11   2        2.67        1.45      1.45 o
   6 -11   2        5.76        9.15      2.32 o
   7 -11   2        0.58        0.73      1.45 o
   8 -11   2        7.51       12.48      2.61 o
   9 -11   2        0.39        0.00      1.60 o
  -4 -10   2        2.10        4.07      1.71 o
  -3 -10   2       11.39       14.09      1.62 o
  -2 -10   2        1.47        2.02      0.87 o
  -1 -10   2        0.63        2.16      0.69 o
   0 -10   2        0.76        1.88      0.74 o
   1 -10   2       30.04       33.97      1.85 o
   2 -10   2        0.66        0.88      0.50 o
   3 -10   2        1.83        2.94      0.59 o
   4 -10   2        1.29        0.52      0.51 o
   5 -10   2        0.15        0.87      1.31 o
   6 -10   2        0.45       -0.58      1.16 o
   7 -10   2        5.10        8.56      2.03 o
   8 -10   2        0.25       -0.29      0.82 o
   9 -10   2        0.85        0.18      0.91 o
  10 -10   2        0.10        0.58      1.45 o
  -5  -9   2        2.57        3.01      0.97 o
  -4  -9   2        1.77        1.31      0.82 o
  -3  -9   2        0.59        0.02      0.66 o
  -2  -9   2       10.69       12.57      1.21 o
  -1  -9   2        0.65        0.74      0.53 o
   0  -9   2       13.93       11.92      0.93 o
   1  -9   2        0.13       -0.29      0.39 o
   2  -9   2       30.91       27.74      1.20 o
   3  -9   2        4.90        4.92      0.61 o
   4  -9   2       25.00       24.01      1.11 o
   5  -9   2        5.93        2.32      1.31 o
   6  -9   2        4.22        4.82      1.74 o
   7  -9   2        9.11        8.07      1.22 o
   8  -9   2        2.40        3.41      1.01 o
   9  -9   2        0.17       -0.22      0.82 o
  10  -9   2        5.79        8.56      2.03 o
  -6  -8   2       19.14       19.46      1.85 o
  -5  -8   2        0.95        1.29      0.85 o
  -4  -8   2        0.01       -0.41      0.59 o
  -3  -8   2       10.85        9.97      1.10 o
  -2  -8   2       11.22       11.26      1.30 o
  -1  -8   2       12.31       15.59      0.92 o
   0  -8   2        5.73        5.91      0.69 o
   1  -8   2      120.76      112.29      2.09 o
   2  -8   2       30.06       32.00      1.19 o
   3  -8   2        8.02        8.12      0.64 o
   4  -8   2        1.26        1.26      0.45 o
   5  -8   2        0.89        1.23      0.65 o
   6  -8   2        1.04        1.60      0.72 o
   7  -8   2        0.11       -0.56      0.56 o
   8  -8   2       18.42       15.46      1.59 o
   9  -8   2       41.41       48.78      3.48 o
  10  -8   2       18.58       17.86      2.61 o
  11  -8   2        0.74        1.45      1.60 o
  -7  -7   2       15.20       19.61      2.50 o
  -6  -7   2        0.28        0.37      0.81 o
  -5  -7   2        0.03        0.77      0.70 o
  -4  -7   2        1.37        1.46      0.69 o
  -3  -7   2        0.87        1.42      0.66 o
  -2  -7   2      129.71      129.31      2.47 o
  -1  -7   2       11.60        9.41      0.66 o
   0  -7   2       36.92       39.06      1.11 o
   1  -7   2       65.46       64.04      1.26 o
   2  -7   2        7.40        5.39      0.56 o
   3  -7   2       10.38        9.45      0.62 o
   4  -7   2      229.56      230.25      3.68 o
   5  -7   2        6.71        6.07      1.60 o
   6  -7   2        1.08        0.98      0.65 o
   7  -7   2        4.29        5.33      0.97 o
   8  -7   2       18.94       25.52      4.36 o
   9  -7   2       21.37       28.16      3.05 o
  10  -7   2        3.35        5.95      1.74 o
  11  -7   2        1.50        1.74      1.60 o
  -8  -6   2        4.08        5.26      1.36 o
  -7  -6   2        0.03        0.19      0.72 o
  -6  -6   2        0.01       -0.17      0.61 o
  -5  -6   2       55.42       49.50      2.00 o
  -4  -6   2        7.57        6.99      0.92 o
  -3  -6   2       18.22       18.67      1.27 o
  -2  -6   2      238.02      229.90      3.43 o
  -1  -6   2       32.08       35.64      0.97 o
   0  -6   2       35.54       38.11      0.90 o
   1  -6   2        3.09        3.10      0.32 o
   2  -6   2        2.79        6.00      0.63 o
   3  -6   2       12.43       12.47      0.66 o
   4  -6   2       16.56       18.42      0.67 o
   5  -6   2        9.56       13.39      1.45 o
   6  -6   2        2.03        0.56      0.42 o
   7  -6   2       25.73       27.83      1.84 o
   8  -6   2       25.73       25.84      2.76 o
   9  -6   2        0.59        3.34      1.45 o
  10  -6   2       11.38       14.81      2.32 o
  11  -6   2        0.46        2.03      1.45 o
  -8  -5   2        0.03       -0.82      0.82 o
  -7  -5   2        0.01       -0.31      0.69 o
  -6  -5   2        0.06        1.07      0.64 o
  -5  -5   2      170.69      163.48      3.71 o
  -4  -5   2      515.04      509.92      8.18 o
  -3  -5   2       60.23       60.56      1.86 o
  -2  -5   2      194.26      191.82      2.87 o
  -1  -5   2      140.85      137.50      1.53 o
   0  -5   2      587.08      608.04      4.86 o
   1  -5   2      663.10      653.55      5.66 o
   2  -5   2       10.95        9.48      0.51 o
   3  -5   2      115.43      104.85      1.38 o
   4  -5   2       71.44       74.25      1.34 o
   5  -5   2        0.63        0.01      0.29 o
   6  -5   2      163.39      163.51      3.37 o
   7  -5   2        2.38        2.49      0.80 o
   8  -5   2        3.41        2.18      1.02 o
   9  -5   2        5.31        5.81      1.60 o
  10  -5   2        0.53        1.45      1.45 o
  11  -5   2        0.01        1.31      1.31 o
  -9  -4   2        1.44        1.45      1.60 o
  -8  -4   2        2.73        1.97      1.01 o
  -7  -4   2       14.37       14.25      1.14 o
  -6  -4   2       95.25       94.73      3.71 o
  -5  -4   2        5.43        5.37      0.66 o
  -4  -4   2        7.58        8.25      0.74 o
  -3  -4   2       32.93       31.54      1.00 o
  -2  -4   2      373.77      389.25      3.70 o
  -1  -4   2      107.41       97.43      1.19 o
   0  -4   2      635.47      658.17      5.71 o
   1  -4   2       24.08       29.52      0.72 o
   2  -4   2        4.31        3.72      0.37 o
   3  -4   2       39.05       39.34      1.09 o
   4  -4   2      115.30      136.00      3.29 o
   5  -4   2       21.79       20.91      0.96 o
   6  -4   2      109.34      108.03      2.56 o
   7  -4   2       18.72       15.34      1.12 o
   8  -4   2       19.20       13.22      1.47 o
   9  -4   2        6.16        7.40      1.60 o
  10  -4   2        2.38        1.60      1.31 o
  11  -4   2        0.03       -0.44      1.31 o
 -10  -3   2        2.10        0.73      1.45 o
  -9  -3   2        0.06        0.87      1.03 o
  -8  -3   2        3.11        2.61      0.81 o
  -7  -3   2       42.69       45.05      1.58 o
  -6  -3   2      264.60      261.46      7.33 o
  -5  -3   2      302.01      292.11      4.94 o
  -4  -3   2       41.92       38.89      1.05 o
  -3  -3   2       42.18       50.89      0.95 o
  -2  -3   2      330.82      335.45      3.63 o
  -1  -3   2        0.19        0.47      0.10 o
   0  -3   2      405.47      414.31      4.50 o
   1  -3   2        0.01        0.56      0.94 o
   2  -3   2      115.11      106.95      5.88 o
   3  -3   2       76.09       69.25      2.05 o
   4  -3   2       88.49       90.92      1.75 o
   5  -3   2      168.50      165.22      4.53 o
   6  -3   2        9.42       11.41      1.39 o
   7  -3   2      238.23      226.90      4.35 o
   8  -3   2       17.90       18.69      1.31 o
   9  -3   2       13.68       12.27      1.18 o
  10  -3   2        0.82        0.38      0.72 o
  11  -3   2        0.00        0.73      1.45 o
 -10  -2   2        0.79       -0.87      1.03 o
  -9  -2   2       16.33       19.84      1.95 o
  -8  -2   2        7.16        9.45      1.57 o
  -7  -2   2       44.38       46.09      1.86 o
  -6  -2   2        7.57        5.81      0.63 o
  -5  -2   2       30.82       26.01      0.88 o
  -4  -2   2      964.03      956.16      9.98 o
  -3  -2   2       12.49       10.54      0.44 o
  -2  -2   2     2054.39     2013.01     24.92 o
  -1  -2   2      917.71      910.69      9.45 o
   0  -2   2     2594.74     2599.79     37.55 o
   1  -2   2     2801.30     2624.83     46.55 o
   2  -2   2     1085.20     1054.70     19.04 o
   3  -2   2     1331.32     1298.89     33.46 o
   4  -2   2       41.89       45.88      1.36 o
   5  -2   2      116.64      123.80      2.28 o
   6  -2   2        6.47        4.12      0.63 o
   7  -2   2        0.91        1.85      0.61 o
   8  -2   2       28.65       27.70      1.59 o
   9  -2   2        3.97        3.96      0.84 o
  10  -2   2        1.54        0.21      0.70 o
  11  -2   2        5.69        7.11      1.23 o
 -11  -1   2        1.40        0.77      1.07 o
 -10  -1   2        0.48        1.45      1.03 o
  -9  -1   2       15.95       16.76      1.69 o
  -8  -1   2        0.12        0.33      0.55 o
  -7  -1   2        3.41        4.97      0.63 o
  -6  -1   2       66.98       67.61      1.45 o
  -5  -1   2       73.78       78.72      1.52 o
  -4  -1   2      161.08      165.17      2.06 o
  -3  -1   2      558.64      555.72      6.69 o
  -2  -1   2       17.00       19.61      0.53 o
  -1  -1   2     5291.91     5005.79     83.32 o
   0  -1   2       24.25       17.00      0.48 o
   1  -1   2     5354.96     4656.42     82.79 o
   2  -1   2     4899.61     4548.57     81.50 o
   3  -1   2       32.32       34.31      3.70 o
   4  -1   2     2564.54     2657.53     31.70 o
   5  -1   2       32.58       42.07      1.02 o
   6  -1   2       53.71       51.97      1.66 o
   7  -1   2      183.49      173.62      3.66 o
   8  -1   2       30.05       28.16      1.64 o
   9  -1   2       25.41       23.52      1.57 o
  10  -1   2        0.01        0.94      1.01 o
  11  -1   2        0.08        0.28      1.74 o
 -11   0   2        5.81        9.10      2.83 o
 -10   0   2        1.52        1.72      0.97 o
  -9   0   2       23.46       26.03      2.00 o
  -8   0   2        0.05       -0.41      0.41 o
  -7   0   2      110.33      100.78      3.61 o
  -6   0   2        0.05       -0.15      0.28 o
  -5   0   2       40.39       44.40      1.01 o
  -4   0   2      409.64      413.31      5.10 o
  -3   0   2        1.52        1.06      0.23 o
  -2   0   2      620.88      632.96      9.53 o
  -1   0   2       19.12       17.31      0.82 o
   0   0   2      133.55      134.88      2.10 o
   1   0   2      285.02      281.46      5.44 o
   2   0   2     4805.46     4311.89    158.52 o
   3   0   2      219.23      220.13      5.08 o
   4   0   2       23.18       20.54      0.68 o
   5   0   2       19.68       17.90      0.86 o
   6   0   2       89.26       82.92      2.18 o
   7   0   2      105.38       94.31      2.54 o
   8   0   2        1.39        0.84      0.57 o
   9   0   2        0.44        1.89      0.92 o
  10   0   2        0.50        0.20      1.07 o
 -11   1   2        3.15        4.21      1.74 o
 -10   1   2       19.47       19.45      1.54 o
  -9   1   2        0.03       -0.48      0.54 o
  -8   1   2        3.98        3.15      0.59 o
  -7   1   2       39.58       41.13      1.32 o
  -6   1   2       13.87       13.32      0.70 o
  -5   1   2      576.58      563.37      5.22 o
  -4   1   2       21.62       27.53      0.70 o
  -3   1   2       11.33       12.77      0.86 o
  -2   1   2     2694.69     2653.58     33.41 o
  -1   1   2     7569.45     6686.18    245.34 o
   0   1   2        9.24        8.64      0.59 o
   1   1   2      530.45      543.73      7.42 o
   2   1   2      962.87      982.74     11.06 o
   3   1   2     2940.54     3026.56     28.97 o
   4   1   2        6.42       10.22      0.50 o
   5   1   2        3.98        3.55      0.37 o
   6   1   2        2.16        2.15      0.48 o
   7   1   2       63.35       60.17      2.67 o
   8   1   2        9.41        7.92      1.33 o
   9   1   2        3.71        4.57      1.23 o
  10   1   2        2.83        2.63      1.22 o
 -11   2   2        4.08        3.77      1.74 o
 -10   2   2        0.08       -0.87      1.02 o
  -9   2   2        2.34        2.09      0.76 o
  -8   2   2       15.95       12.93      1.03 o
  -7   2   2        8.48        8.83      0.71 o
  -6   2   2      120.81      125.21      1.87 o
  -5   2   2        5.44        7.29      0.46 o
  -4   2   2      393.26      410.70      4.66 o
  -3   2   2       59.03       62.84      1.19 o
  -2   2   2      449.72      454.53      5.44 o
  -1   2   2     3128.61     2987.21     51.98 o
   0   2   2     2306.29     2303.82     25.52 o
   1   2   2      394.64      396.26      4.55 o
   2   2   2       12.59       18.36      0.73 o
   3   2   2        6.24        6.10      0.37 o
   4   2   2      394.38      391.76      5.97 o
   5   2   2        7.15        6.17      0.58 o
   6   2   2      365.62      348.99      7.46 o
   7   2   2        7.37        4.78      1.07 o
   8   2   2        0.21        1.07      0.87 o
   9   2   2        3.87        3.18      1.18 o
  10   2   2        2.84        2.27      1.22 o
 -11   3   2        0.10       -0.29      1.16 o
 -10   3   2        5.84        6.82      1.74 o
  -9   3   2       13.37       19.02      2.32 o
  -8   3   2       40.67       37.89      2.76 o
  -7   3   2       31.75       32.29      1.69 o
  -6   3   2      170.08      165.50      2.52 o
  -5   3   2      140.21      133.28      2.56 o
  -4   3   2       25.67       27.70      0.63 o
  -3   3   2      250.92      232.63      3.11 o
  -2   3   2      601.69      553.23      5.08 o
  -1   3   2       29.10       25.11      0.66 o
   0   3   2       61.22       69.15      1.04 o
   1   3   2     1831.89     1905.52     16.41 o
   2   3   2        1.93        3.28      0.52 o
   3   3   2       35.29       26.01      0.77 o
   4   3   2       36.20       31.85      0.93 o
   5   3   2      108.72      101.78      2.04 o
   6   3   2       18.54       17.22      1.34 o
   7   3   2        1.55        1.03      0.94 o
   8   3   2        9.89       11.90      1.63 o
   9   3   2        4.44        5.14      1.38 o
 -11   4   2        0.08        1.02      1.45 o
 -10   4   2        4.23        2.90      1.45 o
  -9   4   2        3.72        2.18      1.31 o
  -8   4   2       38.18       35.57      2.61 o
  -7   4   2       82.58       75.35      7.77 o
  -6   4   2       36.86       37.18      1.05 o
  -5   4   2        4.19        5.57      0.45 o
  -4   4   2      142.71      156.48      2.06 o
  -3   4   2       42.89       35.51      0.93 o
  -2   4   2       98.72      107.97      1.40 o
  -1   4   2     2541.63     2692.82     22.83 o
   0   4   2       31.69       32.04      0.95 o
   1   4   2       30.32       37.19      0.80 o
   2   4   2      348.25      340.43      3.65 o
   3   4   2      175.36      153.88      2.31 o
   4   4   2      131.46      137.92      2.23 o
   5   4   2       20.82       20.13      1.21 o
   6   4   2       27.81       32.30      1.84 o
   7   4   2        5.83        5.61      1.28 o
   8   4   2        0.40       -0.45      0.97 o
   9   4   2        0.00       -0.87      1.12 o
 -11   5   2        4.45        6.97      2.03 o
 -10   5   2        0.81       -0.44      1.16 o
  -9   5   2        2.33        2.03      1.16 o
  -8   5   2        1.16        1.31      1.16 o
  -7   5   2        3.48        4.00      0.70 o
  -6   5   2        6.37        5.68      0.54 o
  -5   5   2        0.02       -0.13      0.25 o
  -4   5   2      152.96      140.34      2.49 o
  -3   5   2       55.93       63.04      1.28 o
  -2   5   2       82.75       83.42      1.72 o
  -1   5   2        7.38       12.23      0.66 o
   0   5   2       57.63       57.75      1.28 o
   1   5   2        0.62        0.41      0.23 o
   2   5   2       82.67       88.03      2.32 o
   3   5   2        6.95        7.88      0.62 o
   4   5   2        1.71        1.80      0.44 o
   5   5   2        7.25        8.16      0.89 o
   6   5   2       24.76       27.41      1.53 o
   7   5   2       22.77       23.94      1.79 o
   8   5   2        4.09        4.17      1.38 o
 -11   6   2        0.01        1.02      1.45 o
 -10   6   2       16.45       21.78      2.90 o
  -9   6   2        6.50        9.29      2.03 o
  -8   6   2       10.98       14.46      1.52 o
  -7   6   2        0.95        0.65      0.62 o
  -6   6   2        8.00        7.09      1.03 o
  -5   6   2      122.02      118.23      2.44 o
  -4   6   2       26.33       27.66      1.17 o
  -3   6   2        0.38        1.20      0.37 o
  -2   6   2       99.29       97.99      1.82 o
  -1   6   2      106.49       92.75      1.98 o
   0   6   2        1.29        0.66      0.34 o
   1   6   2       21.08       21.77      0.89 o
   2   6   2      398.12      393.04      4.78 o
   3   6   2       38.98       34.74      1.21 o
   4   6   2        0.01        0.30      0.61 o
   5   6   2        0.57        0.40      0.58 o
   6   6   2       22.74       26.02      1.57 o
   7   6   2        0.01        0.41      0.86 o
 -11   7   2        2.89        3.34      1.89 o
 -10   7   2        4.82        3.34      1.74 o
  -9   7   2        0.00       -0.87      0.87 o
  -8   7   2        6.23        4.81      2.32 o
  -7   7   2        3.11        2.97      0.87 o
  -6   7   2        2.00        2.15      0.53 o
  -5   7   2        0.94        2.33      0.55 o
  -4   7   2        0.13        0.34      0.37 o
  -3   7   2        7.11        5.38      0.70 o
  -2   7   2      146.97      129.11      2.29 o
  -1   7   2      100.29       97.61      1.97 o
   0   7   2       20.84       16.97      0.94 o
   1   7   2       76.12       65.49      1.88 o
   2   7   2        2.55        1.98      0.66 o
   3   7   2       10.94       10.80      0.93 o
   4   7   2        5.43        6.67      0.81 o
   5   7   2       15.59       20.76      1.64 o
   6   7   2       16.52       21.94      2.25 o
 -11   8   2        0.10        1.16      1.74 o
 -10   8   2        3.59        3.63      1.74 o
  -9   8   2        2.13        2.37      1.02 o
  -8   8   2        0.56        1.38      0.82 o
  -7   8   2       19.48       14.69      1.54 o
  -6   8   2        1.36        2.54      0.92 o
  -5   8   2        0.04        0.25      0.43 o
  -4   8   2        4.93        4.11      0.56 o
  -3   8   2      120.41      116.59      2.29 o
  -2   8   2        1.58        0.12      0.41 o
  -1   8   2       23.64       22.06      1.12 o
   0   8   2        0.79        0.32      0.45 o
   1   8   2        8.06       10.27      0.95 o
   2   8   2        6.08        3.86      0.72 o
   3   8   2       13.58       15.50      2.47 o
   4   8   2        4.63        6.37      1.43 o
   5   8   2        0.26       -0.72      0.72 o
 -10   9   2        0.06        0.44      1.45 o
  -9   9   2        0.45        1.96      1.03 o
  -8   9   2        0.18       -0.02      0.76 o
  -7   9   2       17.26       18.02      3.77 o
  -6   9   2        1.35        2.00      0.66 o
  -5   9   2        2.65        3.82      0.70 o
  -4   9   2        2.05        1.85      0.55 o
  -3   9   2       15.06       15.59      1.00 o
  -2   9   2       12.08       11.40      0.91 o
  -1   9   2       30.35       26.35      1.44 o
   0   9   2        0.01       -0.18      0.49 o
   1   9   2        0.21        0.08      0.56 o
   2   9   2       21.46       24.20      1.53 o
   3   9   2        0.18       -0.55      0.55 o
   4   9   2        5.73        8.88      1.42 o
  -9  10   2        0.29        2.16      1.09 o
  -8  10   2       16.50       19.31      2.90 o
  -7  10   2       22.08       24.39      3.05 o
  -6  10   2        7.26        5.20      1.27 o
  -5  10   2       10.17       10.56      1.01 o
  -4  10   2       11.67       12.65      0.98 o
  -3  10   2        0.33        0.17      0.49 o
  -2  10   2        2.47        1.70      0.56 o
  -1  10   2        3.79        2.04      0.61 o
   0  10   2        4.82        6.17      0.96 o
   1  10   2        0.11       -0.38      0.88 o
   2  10   2        0.01        1.26      0.74 o
   3  10   2        6.29        6.47      1.04 o
  -8  11   2        7.81        8.56      2.32 o
  -7  11   2        0.70        2.03      1.74 o
  -6  11   2       10.34        4.65      1.74 o
  -5  11   2        0.18        0.95      0.67 o
  -4  11   2        0.91        0.62      0.58 o
  -3  11   2        0.03       -0.41      0.52 o
  -2  11   2        0.17        1.41      0.61 o
  -1  11   2        4.98        6.71      1.03 o
   0  11   2        1.55        0.94      0.81 o
   1  11   2        0.40        0.26      0.70 o
  -6  12   2        0.77        1.60      1.60 o
  -5  12   2        2.07        3.07      0.84 o
  -4  12   2        1.13        0.71      0.66 o
  -3  12   2        0.00       -0.01      0.65 o
  -2  12   2        4.12        6.38      1.06 o
   0 -12   3        4.79        4.94      1.42 o
   1 -12   3        0.00       -0.06      0.60 o
   2 -12   3        0.79        1.17      0.63 o
   3 -12   3        6.97        8.10      1.53 o
   4 -12   3        7.66       10.46      2.47 o
   5 -12   3        1.20        0.29      1.45 o
   6 -12   3        0.44        0.87      1.45 o
   7 -12   3        0.00        2.03      1.74 o
  -2 -11   3        6.46        7.65      1.75 o
  -1 -11   3        0.34        0.77      0.83 o
   0 -11   3        1.70        1.56      0.67 o
   1 -11   3        1.69        0.37      0.53 o
   2 -11   3        0.19        1.70      0.58 o
   3 -11   3        1.28        1.40      0.57 o
   4 -11   3        0.48        0.63      0.91 o
   5 -11   3        0.79       -0.15      1.16 o
   6 -11   3        1.06        0.44      1.31 o
   7 -11   3        1.90        0.44      1.31 o
   8 -11   3        0.20       -1.16      1.16 o
   9 -11   3        0.31        3.92      1.89 o
  -4 -10   3        0.06       -0.59      0.74 o
  -3 -10   3        0.11        0.17      0.82 o
  -2 -10   3        0.23        0.44      0.72 o
  -1 -10   3        3.14        3.90      0.87 o
   0 -10   3        1.46        1.45      0.60 o
   1 -10   3       27.60       25.03      1.24 o
   2 -10   3        0.94        1.99      0.65 o
   3 -10   3        0.13        0.67      0.48 o
   4 -10   3        0.26       -0.21      0.70 o
   5 -10   3       21.10       15.97      2.47 o
   6 -10   3        3.28        3.19      1.45 o
   7 -10   3        0.55        0.87      1.31 o
   8 -10   3        3.29        2.40      1.03 o
   9 -10   3        0.70       -0.18      0.91 o
  10 -10   3        0.49        1.89      1.45 o
  -5  -9   3        5.55        5.53      1.12 o
  -4  -9   3        0.25       -0.40      0.74 o
  -3  -9   3        0.93        1.13      0.90 o
  -2  -9   3        0.25        0.61      0.57 o
  -1  -9   3        5.97        4.89      1.01 o
   0  -9   3       45.67       46.24      1.85 o
   1  -9   3        0.45        1.58      0.69 o
   2  -9   3       23.92       22.15      1.08 o
   3  -9   3        1.01        0.17      0.40 o
   4  -9   3       22.32       15.01      1.74 o
   5  -9   3        0.86       -0.15      1.02 o
   6  -9   3        2.71        1.76      0.76 o
   7  -9   3        0.15        0.15      0.72 o
   8  -9   3        1.56        0.24      0.87 o
   9  -9   3        2.71        5.37      1.96 o
  10  -9   3        0.00        1.74      1.45 o
  -6  -8   3        9.18       10.85      1.39 o
  -5  -8   3       12.04       12.40      1.37 o
  -4  -8   3        2.84        4.41      0.88 o
  -3  -8   3       15.18       12.35      1.68 o
  -2  -8   3        0.18       -0.76      0.76 o
  -1  -8   3       39.45       38.48      1.25 o
   0  -8   3        1.56        2.31      0.44 o
   1  -8   3      122.94      114.18      2.07 o
   2  -8   3       19.99       20.33      1.14 o
   3  -8   3       21.55       22.20      1.01 o
   4  -8   3       49.87       47.18      3.34 o
   5  -8   3       50.31       44.29      3.19 o
   6  -8   3        4.84        6.76      1.01 o
   7  -8   3       11.53       12.55      1.43 o
   8  -8   3        2.19        1.83      0.97 o
   9  -8   3        1.34        2.76      1.45 o
  10  -8   3        0.50        2.03      1.45 o
  11  -8   3        0.11        2.03      1.74 o
  -7  -7   3        0.11       -0.30      0.78 o
  -6  -7   3        0.14        0.14      0.64 o
  -5  -7   3        0.25        0.74      0.70 o
  -4  -7   3        9.86        9.89      1.08 o
  -3  -7   3      167.93      158.42      3.65 o
  -2  -7   3        2.91        3.62      0.70 o
  -1  -7   3       35.82       33.19      1.09 o
   0  -7   3      280.20      282.96      3.33 o
   1  -7   3        0.30       -0.18      0.24 o
   2  -7   3        3.74        5.20      0.44 o
   3  -7   3      169.11      173.12      2.70 o
   4  -7   3        0.11       -0.06      0.38 o
   5  -7   3        1.22        0.63      0.59 o
   6  -7   3        0.10       -0.05      0.56 o
   7  -7   3        0.01        0.68      0.80 o
   8  -7   3       13.75        9.06      1.32 o
   9  -7   3        1.18        0.87      1.16 o
  10  -7   3        4.47        7.11      2.03 o
  11  -7   3        0.01        0.44      1.45 o
  -8  -6   3        0.29        0.13      1.07 o
  -7  -6   3        5.82        5.36      1.34 o
  -6  -6   3        3.48        3.91      0.86 o
  -5  -6   3        0.13       -0.63      0.63 o
  -4  -6   3       46.16       43.77      1.81 o
  -3  -6   3        1.28        0.32      0.54 o
  -2  -6   3      111.94      115.59      2.72 o
  -1  -6   3       33.50       36.15      0.97 o
   0  -6   3       39.21       31.77      0.81 o
   1  -6   3      167.15      172.26      1.90 o
   2  -6   3        3.58        2.45      0.27 o
   3  -6   3        2.63        1.61      0.23 o
   4  -6   3        0.56        0.69      0.37 o
   5  -6   3        0.77        1.83      1.12 o
   6  -6   3       42.27       36.00      2.19 o
   7  -6   3      135.53      130.31      3.74 o
   8  -6   3       58.30       60.97      3.48 o
   9  -6   3       31.39       31.79      3.05 o
  10  -6   3       13.11       13.79      2.32 o
  11  -6   3        1.44        4.50      1.89 o
  -9  -5   3        0.36        0.73      1.13 o
  -8  -5   3        2.30        2.95      1.07 o
  -7  -5   3        1.22        0.77      0.75 o
  -6  -5   3        0.03       -0.34      1.04 o
  -5  -5   3        8.05        9.34      1.03 o
  -4  -5   3       11.28       11.23      1.02 o
  -3  -5   3       25.54       24.19      1.66 o
  -2  -5   3      549.11      520.74      7.93 o
  -1  -5   3       14.38       13.87      0.61 o
   0  -5   3       83.49       90.30      1.04 o
   1  -5   3       71.65       82.50      1.15 o
   2  -5   3        0.07        0.06      0.18 o
   3  -5   3      598.27      642.46      6.75 o
   4  -5   3      296.91      326.69      3.84 o
   5  -5   3        0.03       -0.21      0.36 o
   6  -5   3       80.49       76.79      2.12 o
   7  -5   3       16.02       20.26      1.54 o
   8  -5   3       12.58       11.03      1.74 o
   9  -5   3       18.94       17.71      2.32 o
  10  -5   3        0.01        0.29      1.16 o
  11  -5   3        1.09        2.18      1.31 o
  -9  -4   3        1.84        3.10      1.07 o
  -8  -4   3        1.48        2.89      1.01 o
  -7  -4   3        9.20        9.23      1.08 o
  -6  -4   3      115.05      116.18      3.33 o
  -5  -4   3       12.31       16.59      1.17 o
  -4  -4   3       23.19       24.08      1.08 o
  -3  -4   3        0.25        0.75      0.30 o
  -2  -4   3      491.63      529.24      5.13 o
  -1  -4   3       39.52       48.68      0.71 o
   0  -4   3       22.30       21.85      0.49 o
   1  -4   3       62.63       54.97      1.23 o
   2  -4   3      339.14      372.24      4.48 o
   3  -4   3      362.32      397.00      5.44 o
   4  -4   3      274.24      253.38      3.49 o
   5  -4   3      111.83      113.10      2.16 o
   6  -4   3        0.23        0.25      0.36 o
   7  -4   3        1.60        1.49      0.73 o
   8  -4   3       15.55       15.76      1.25 o
   9  -4   3        0.47        0.82      0.67 o
  10  -4   3        1.19        2.18      1.45 o
  11  -4   3        6.22        6.97      1.89 o
 -10  -3   3        4.45        2.90      1.74 o
  -9  -3   3        0.78        0.56      0.97 o
  -8  -3   3        0.73        1.74      0.92 o
  -7  -3   3        2.65        2.40      0.65 o
  -6  -3   3       44.38       39.54      1.41 o
  -5  -3   3      351.58      345.31      4.57 o
  -4  -3   3      280.43      259.34      3.93 o
  -3  -3   3      392.70      396.05      4.30 o
  -2  -3   3       93.17       98.61      1.30 o
  -1  -3   3      518.82      530.64      5.83 o
   0  -3   3       68.77       71.57      1.10 o
   1  -3   3      269.52      264.66      5.66 o
   2  -3   3      170.32      156.31      4.21 o
   3  -3   3      329.06      336.71      5.44 o
   4  -3   3        4.87        3.91      0.37 o
   5  -3   3      158.01      136.73      2.84 o
   6  -3   3        7.99        8.54      1.03 o
   7  -3   3        0.99        0.55      0.59 o
   8  -3   3        0.76        0.96      0.57 o
   9  -3   3        0.21        0.19      0.57 o
  10  -3   3        3.57        2.32      0.99 o
  11  -3   3        3.39        4.77      1.10 o
 -10  -2   3       11.95       13.79      2.47 o
  -9  -2   3        0.07       -0.67      0.67 o
  -8  -2   3        4.35        3.38      0.83 o
  -7  -2   3        6.91        6.90      0.75 o
  -6  -2   3       50.05       50.52      1.95 o
  -5  -2   3      320.01      308.34      4.07 o
  -4  -2   3        1.47        1.11      0.29 o
  -3  -2   3      268.28      289.75      3.19 o
  -2  -2   3      290.26      290.24      3.73 o
  -1  -2   3       14.67       14.25      0.53 o
   0  -2   3     2721.50     2685.55     33.46 o
   1  -2   3     2341.43     2382.40     51.53 o
   2  -2   3      165.66      179.33      4.72 o
   3  -2   3      179.90      178.63      4.00 o
   4  -2   3     1529.87     1513.42     18.49 o
   5  -2   3       54.35       49.66      1.72 o
   6  -2   3        0.17        0.10      0.76 o
   7  -2   3       98.92       92.95      2.55 o
   8  -2   3       22.01       19.46      1.42 o
   9  -2   3        0.30        0.39      0.63 o
  10  -2   3        0.03        0.17      0.74 o
  11  -2   3       17.90       24.62      1.87 o
 -11  -1   3        4.40        0.00      1.31 o
 -10  -1   3        0.18       -0.86      1.09 o
  -9  -1   3        0.01       -0.66      0.66 o
  -8  -1   3       13.25        9.33      1.03 o
  -7  -1   3       18.18       20.01      0.97 o
  -6  -1   3      170.17      159.09      2.48 o
  -5  -1   3        6.46        8.67      0.56 o
  -4  -1   3        0.04        0.36      0.18 o
  -3  -1   3      107.66      112.95      1.63 o
  -2  -1   3      230.55      245.05      3.15 o
  -1  -1   3      643.88      639.04      9.64 o
   0  -1   3        2.10        2.59      0.17 o
   1  -1   3        4.85        6.30      0.58 o
   2  -1   3     5003.15     4562.15    159.61 o
   3  -1   3      521.53      554.72     10.78 o
   4  -1   3     1220.34     1219.16     18.68 o
   5  -1   3      149.45      132.74      2.49 o
   6  -1   3      374.94      355.23      6.01 o
   7  -1   3       11.22       11.39      1.32 o
   8  -1   3       49.19       42.34      1.85 o
   9  -1   3        5.22        4.07      0.87 o
  10  -1   3       41.14       53.57      2.98 o
  11  -1   3        0.25       -0.62      1.23 o
 -11   0   3        0.40        0.29      1.45 o
 -10   0   3        3.62        5.47      1.52 o
  -9   0   3       23.49       26.71      2.00 o
  -8   0   3       26.10       26.91      1.34 o
  -7   0   3        0.92        1.19      0.51 o
  -6   0   3       41.34       40.98      1.07 o
  -5   0   3      389.68      379.21      4.17 o
  -4   0   3       37.83       38.63      0.95 o
  -3   0   3      368.61      346.42      4.36 o
  -2   0   3      972.22      964.90     10.88 o
  -1   0   3        4.20        4.55      0.30 o
   0   0   3      122.60      125.91      2.10 o
   1   0   3      163.85      164.76      3.49 o
   2   0   3      322.58      305.92      7.26 o
   3   0   3      309.25      349.14      7.49 o
   4   0   3        3.36        4.57      0.35 o
   5   0   3       30.03       37.58      1.13 o
   6   0   3       19.23       20.59      2.22 o
   7   0   3       42.40       35.42      1.65 o
   8   0   3        9.67        7.53      1.02 o
   9   0   3       21.75       20.40      3.12 o
  10   0   3        0.02       -0.09      1.01 o
 -10   1   3        9.79       10.44      1.64 o
  -9   1   3       17.55       18.44      1.34 o
  -8   1   3        2.43        1.82      0.52 o
  -7   1   3      143.65      136.13      2.27 o
  -6   1   3       37.15       39.51      1.02 o
  -5   1   3      152.53      151.61      1.90 o
  -4   1   3      111.07      127.52      1.95 o
  -3   1   3      254.21      281.23      3.64 o
  -2   1   3     1398.76     1421.87     16.55 o
  -1   1   3      335.92      343.33      5.92 o
   0   1   3        4.37        5.37      0.58 o
   1   1   3       62.57       61.24      1.36 o
   2   1   3     1336.71     1406.58     17.73 o
   3   1   3        1.78        1.39      0.37 o
   4   1   3      181.08      202.67      2.28 o
   5   1   3        8.59        5.76      0.59 o
   6   1   3        5.30        6.44      1.28 o
   7   1   3        8.03        6.41      1.18 o
   8   1   3        0.00        1.93      0.97 o
   9   1   3       17.74       16.94      2.47 o
  10   1   3        0.07        0.34      0.97 o
 -11   2   3        3.41        5.08      1.89 o
 -10   2   3        0.16       -0.29      1.02 o
  -9   2   3        0.83       -0.73      0.87 o
  -8   2   3       12.10       10.09      1.81 o
  -7   2   3       53.13       51.39      1.52 o
  -6   2   3      211.87      219.62      2.79 o
  -5   2   3        7.91        7.43      0.47 o
  -4   2   3      137.15      154.31      1.71 o
  -3   2   3      169.22      166.50      2.43 o
  -2   2   3       13.97       14.47      0.51 o
  -1   2   3     5003.52     4849.58     58.94 o
   0   2   3      592.95      550.30      9.61 o
   1   2   3     2690.68     2731.08     27.27 o
   2   2   3      163.29      179.13      1.95 o
   3   2   3      269.36      276.95      2.81 o
   4   2   3        1.58        1.15      0.26 o
   5   2   3      158.79      163.92      2.99 o
   6   2   3        5.00        4.53      0.83 o
   7   2   3        4.48        2.05      0.94 o
   8   2   3       38.95       39.79      2.77 o
   9   2   3        0.41        0.75      1.07 o
 -11   3   3       16.69       23.52      3.19 o
 -10   3   3        0.44        0.15      1.16 o
  -9   3   3        0.04       -0.73      1.02 o
  -8   3   3       30.39       31.35      2.05 o
  -7   3   3      336.67      332.22      8.64 o
  -6   3   3      253.95      251.11      3.95 o
  -5   3   3      124.65      137.79      2.19 o
  -4   3   3       87.56       98.93      1.50 o
  -3   3   3      695.48      743.86      6.75 o
  -2   3   3      463.43      429.78      4.46 o
  -1   3   3      703.68      744.12      6.76 o
   0   3   3       94.31      116.60      1.83 o
   1   3   3      440.29      485.78      4.95 o
   2   3   3      283.27      287.81      2.93 o
   3   3   3       26.65       27.66      0.87 o
   4   3   3      205.16      200.60      2.76 o
   5   3   3       51.67       54.65      2.74 o
   6   3   3       52.23       52.54      2.03 o
   7   3   3        0.62       -0.65      0.72 o
   8   3   3        4.44        3.85      1.23 o
   9   3   3        0.83        0.48      1.07 o
 -11   4   3        6.70        9.29      2.18 o
 -10   4   3        0.48        0.00      1.31 o
  -9   4   3        1.69        0.73      1.16 o
  -8   4   3       85.79       80.42      4.06 o
  -7   4   3       73.06       65.89      2.56 o
  -6   4   3        0.71        0.26      0.30 o
  -5   4   3        0.25        0.11      0.23 o
  -4   4   3       39.42       28.42      0.77 o
  -3   4   3      106.66       89.81      1.50 o
  -2   4   3      317.35      334.45      6.00 o
  -1   4   3      659.54      706.29      6.19 o
   0   4   3       44.01       49.00      0.95 o
   1   4   3       49.31       53.90      1.34 o
   2   4   3      115.16      116.39      1.58 o
   3   4   3        7.33        7.98      0.61 o
   4   4   3       13.31       15.47      0.93 o
   5   4   3       15.00       13.57      1.01 o
   6   4   3       10.39       10.59      1.20 o
   7   4   3        0.28        0.23      0.87 o
   8   4   3        6.77        8.63      1.59 o
 -11   5   3        3.57        4.79      2.03 o
 -10   5   3        0.07        0.15      1.45 o
  -9   5   3        4.66        4.65      1.45 o
  -8   5   3        1.60        1.02      1.16 o
  -7   5   3       27.51       25.28      1.64 o
  -6   5   3       40.11       42.15      2.01 o
  -5   5   3        5.97        5.19      0.51 o
  -4   5   3        3.96        3.67      0.38 o
  -3   5   3      187.26      172.98      2.18 o
  -2   5   3       24.02       18.95      0.83 o
  -1   5   3        0.02        0.12      0.24 o
   0   5   3       74.83       73.99      1.50 o
   1   5   3        7.72        6.14      0.44 o
   2   5   3      319.96      310.96      4.40 o
   3   5   3       67.91       64.25      1.47 o
   4   5   3       23.65       24.13      1.07 o
   5   5   3        0.47        0.27      0.51 o
   6   5   3        0.00        0.18      0.70 o
   7   5   3        1.19        1.16      0.97 o
   8   5   3        0.00        1.45      1.13 o
 -11   6   3        4.66        6.97      2.18 o
 -10   6   3        2.19        3.77      1.60 o
  -9   6   3        1.12        0.44      1.31 o
  -8   6   3        1.74        3.78      0.97 o
  -7   6   3        9.14        9.89      1.03 o
  -6   6   3        2.69        3.68      0.57 o
  -5   6   3        0.17        0.46      0.41 o
  -4   6   3       71.86       74.99      1.88 o
  -3   6   3       41.21       39.79      1.20 o
  -2   6   3       28.74       28.20      1.18 o
  -1   6   3       41.44       33.53      1.36 o
   0   6   3        4.91        4.78      0.53 o
   1   6   3       60.64       66.57      1.76 o
   2   6   3       49.79       44.35      1.54 o
   3   6   3      157.37      154.02      3.45 o
   4   6   3        9.51        7.91      0.71 o
   5   6   3        0.94        0.71      0.60 o
   6   6   3       11.53       12.34      1.34 o
   7   6   3        4.43        5.06      1.89 o
 -11   7   3        0.39       -1.31      1.31 o
 -10   7   3        0.01        0.73      1.31 o
  -9   7   3        3.94        2.90      1.45 o
  -8   7   3        3.43        2.03      0.92 o
  -7   7   3       38.20       36.55      1.73 o
  -6   7   3       10.38       10.53      0.97 o
  -5   7   3      243.37      228.08      4.04 o
  -4   7   3       13.52       12.75      1.21 o
  -3   7   3      130.42      125.88      2.50 o
  -2   7   3        2.26        2.95      0.62 o
  -1   7   3        0.11        0.34      0.40 o
   0   7   3      110.81      102.70      2.08 o
   1   7   3       51.42       51.22      1.88 o
   2   7   3        3.05        2.85      0.62 o
   3   7   3        1.33        1.77      0.68 o
   4   7   3        0.04        0.53      0.74 o
   5   7   3        7.10        9.94      1.87 o
   6   7   3        0.15       -0.89      0.97 o
 -11   8   3        0.24       -0.73      1.60 o
 -10   8   3        0.32       -0.44      1.45 o
  -9   8   3        2.46        2.25      1.03 o
  -8   8   3        0.68        0.15      0.76 o
  -7   8   3        1.21        0.57      0.60 o
  -6   8   3       21.43       17.61      1.27 o
  -5   8   3        0.58        1.23      0.57 o
  -4   8   3        0.78        0.30      0.44 o
  -3   8   3       15.85       17.07      1.02 o
  -2   8   3       25.57       22.70      1.22 o
  -1   8   3       12.49       12.84      1.37 o
   0   8   3       11.53       10.61      0.87 o
   1   8   3       42.98       41.68      1.87 o
   2   8   3       55.35       58.77      1.96 o
   3   8   3        3.28        3.54      0.75 o
   4   8   3        1.88        3.14      0.81 o
   5   8   3        4.44        6.99      1.59 o
 -10   9   3        0.08       -0.29      1.16 o
  -9   9   3        0.58       -0.11      0.87 o
  -8   9   3        6.41        6.01      1.28 o
  -7   9   3        0.02        0.10      0.80 o
  -6   9   3        1.09        2.84      0.77 o
  -5   9   3        5.12        5.51      0.78 o
  -4   9   3        0.09       -0.41      0.41 o
  -3   9   3        0.04        0.50      0.66 o
  -2   9   3        3.26        4.05      0.66 o
  -1   9   3        0.23        0.48      0.49 o
   0   9   3        0.35       -0.50      0.50 o
   1   9   3       22.66       21.37      1.43 o
   2   9   3        3.10        2.42      0.75 o
   3   9   3       11.45       13.63      1.27 o
   4   9   3        1.10        1.08      1.02 o
  -9  10   3        1.56        3.19      1.07 o
  -8  10   3        1.62        2.76      1.74 o
  -7  10   3        4.75        2.76      1.74 o
  -6  10   3       13.26       12.73      1.14 o
  -5  10   3        8.80        9.87      1.04 o
  -4  10   3        2.21        1.78      0.57 o
  -3  10   3        1.11        1.71      0.62 o
  -2  10   3        0.01        0.45      0.53 o
  -1  10   3        1.32        2.65      0.69 o
   0  10   3        8.32       10.02      1.31 o
   1  10   3        0.79        0.37      0.67 o
   2  10   3        1.50        1.77      0.92 o
  -8  11   3        0.23        0.29      1.45 o
  -7  11   3        0.05       -0.73      1.16 o
  -6  11   3        0.19       -0.46      0.61 o
  -5  11   3        0.00       -0.35      0.62 o
  -4  11   3        7.77        9.78      0.97 o
  -3  11   3       14.30       14.33      1.15 o
  -2  11   3        0.03        0.68      0.65 o
  -1  11   3        9.56       12.56      1.47 o
   0  11   3        0.24       -0.11      0.74 o
  -5  12   3        0.09       -0.34      0.65 o
  -4  12   3        1.55        1.50      0.78 o
  -3  12   3        2.27        2.94      1.05 o
   4 -13   4        6.70        3.05      1.89 o
  -1 -12   4        0.09       -0.80      0.80 o
   0 -12   4        3.56        4.49      1.12 o
   1 -12   4        0.12       -0.07      0.63 o
   2 -12   4        7.64        7.97      0.86 o
   3 -12   4        1.32        1.66      0.75 o
   4 -12   4        6.41        5.95      2.03 o
   5 -12   4        2.68        2.03      1.60 o
   6 -12   4        0.72        3.63      2.03 o
   7 -12   4       13.26       18.73      3.34 o
  -2 -11   4        0.00        0.04      0.83 o
  -1 -11   4        0.38        1.48      0.85 o
   0 -11   4        4.67        4.56      0.91 o
   1 -11   4        4.38        3.84      0.88 o
   2 -11   4        3.87        1.89      0.57 o
   3 -11   4       10.39        9.55      1.07 o
   4 -11   4       15.64       15.13      1.74 o
   5 -11   4        0.63        0.44      1.31 o
   6 -11   4        0.30        0.29      1.31 o
   7 -11   4        0.39        4.36      1.89 o
   8 -11   4        0.15        0.00      1.31 o
   9 -11   4        0.00       -1.31      1.31 o
  -4 -10   4        0.00       -0.70      0.70 o
  -3 -10   4        1.10        1.28      0.75 o
  -2 -10   4        0.76        0.51      1.56 o
  -1 -10   4        7.73        6.73      1.59 o
   0 -10   4        3.64        3.29      0.64 o
   1 -10   4       12.13       11.69      0.87 o
   2 -10   4        5.55        4.95      0.65 o
   3 -10   4       21.79       25.07      1.29 o
   4 -10   4       35.30       39.63      3.77 o
   5 -10   4        1.95        1.89      1.45 o
   6 -10   4        3.59        3.48      1.60 o
   7 -10   4        3.32        3.77      1.74 o
   8 -10   4        0.20        0.48      0.83 o
   9 -10   4        0.08        0.45      0.91 o
  -5  -9   4        0.04        0.23      0.91 o
  -4  -9   4        4.91        4.08      1.24 o
  -3  -9   4        7.18        5.69      0.98 o
  -2  -9   4        8.77        7.63      1.03 o
  -1  -9   4        0.19        0.19      0.47 o
   0  -9   4       64.49       63.53      1.62 o
   1  -9   4        0.78        0.60      0.42 o
   2  -9   4        2.33        1.77      0.48 o
   3  -9   4        0.52        0.18      0.40 o
   4  -9   4       20.26       18.87      2.61 o
   5  -9   4        1.99        1.45      1.16 o
   6  -9   4        0.24       -0.30      0.66 o
   7  -9   4        0.28        0.73      0.80 o
   8  -9   4        4.13        3.54      1.67 o
   9  -9   4        0.51        0.44      0.94 o
  10  -9   4        9.15       12.48      2.32 o
  -6  -8   4        5.16        4.78      1.12 o
  -5  -8   4        0.47        1.00      0.78 o
  -4  -8   4        6.47        8.23      1.10 o
  -3  -8   4        0.69        0.05      0.61 o
  -2  -8   4        0.06       -0.06      0.55 o
  -1  -8   4       10.15        8.66      0.76 o
   0  -8   4      223.30      222.79      2.93 o
   1  -8   4        1.45        5.90      0.53 o
   2  -8   4       45.73       42.51      1.16 o
   3  -8   4      143.53      144.15      2.52 o
   4  -8   4        5.75        7.40      1.60 o
   5  -8   4        0.06        0.41      0.59 o
   6  -8   4        0.72        0.10      0.66 o
   7  -8   4       19.87       22.44      1.81 o
   8  -8   4        2.69        2.81      1.02 o
   9  -8   4        0.24        2.47      1.31 o
  10  -8   4        2.68        5.37      1.74 o
  11  -8   4        2.87        5.37      2.03 o
  -7  -7   4        9.48       10.01      1.31 o
  -6  -7   4       10.92       12.66      1.81 o
  -5  -7   4        3.86        3.55      0.85 o
  -4  -7   4        0.61        0.71      0.61 o
  -3  -7   4       80.33       70.27      2.28 o
  -2  -7   4       12.14       12.19      1.81 o
  -1  -7   4      401.97      388.75      5.09 o
   0  -7   4      199.95      201.88      2.60 o
   1  -7   4       36.20       38.48      1.11 o
   2  -7   4       25.39       26.24      0.81 o
   3  -7   4        2.33        1.81      0.26 o
   4  -7   4      124.45      128.79      3.38 o
   5  -7   4       26.43       23.46      2.18 o
   6  -7   4       25.18       25.22      1.78 o
   7  -7   4       32.50       32.18      1.98 o
   8  -7   4        0.52        0.66      0.76 o
   9  -7   4        1.52        3.34      1.45 o
  10  -7   4        0.69        3.19      1.60 o
  11  -7   4        6.69        4.50      2.03 o
  -8  -6   4        1.80        2.13      1.52 o
  -7  -6   4        3.36        3.92      0.98 o
  -6  -6   4        4.69        3.74      0.83 o
  -5  -6   4        5.66        7.07      1.00 o
  -4  -6   4       61.80       63.30      2.46 o
  -3  -6   4        6.40        6.58      0.81 o
  -2  -6   4        8.46        7.53      1.00 o
  -1  -6   4      125.45      129.26      2.19 o
   0  -6   4       87.63       79.59      1.34 o
   1  -6   4      126.53      128.80      1.55 o
   2  -6   4       13.81       18.74      0.62 o
   3  -6   4      203.64      206.89      2.18 o
   4  -6   4        0.03        0.44      0.32 o
   5  -6   4       78.41       84.42      2.20 o
   6  -6   4       15.27        8.83      1.07 o
   7  -6   4       58.97       57.63      3.05 o
   8  -6   4       27.42       21.63      2.47 o
   9  -6   4        3.37        3.92      1.45 o
  10  -6   4        1.29        1.02      1.45 o
  11  -6   4        1.37        2.18      1.60 o
  -9  -5   4        1.24        2.49      1.31 o
  -8  -5   4        0.63        0.14      0.72 o
  -7  -5   4        5.59        4.42      0.94 o
  -6  -5   4        4.50        2.74      0.99 o
  -5  -5   4       56.68       53.95      1.95 o
  -4  -5   4        9.59        7.88      0.83 o
  -3  -5   4      189.77      189.12      3.74 o
  -2  -5   4       75.85       80.76      1.73 o
  -1  -5   4       23.17       20.23      0.61 o
   0  -5   4      104.91       96.44      1.10 o
   1  -5   4       24.27       28.48      0.66 o
   2  -5   4      499.86      551.30      4.99 o
   3  -5   4      615.18      646.74      6.24 o
   4  -5   4       97.05       94.94      1.77 o
   5  -5   4      321.10      318.51      4.32 o
   6  -5   4       25.85       26.49      1.44 o
   7  -5   4       38.45       40.58      1.64 o
   8  -5   4        2.50        3.27      0.92 o
   9  -5   4        3.90        3.63      1.31 o
  10  -5   4        6.81        8.71      1.89 o
  11  -5   4        0.05       -0.58      1.16 o
  -9  -4   4        0.19       -0.09      0.97 o
  -8  -4   4        3.24        2.44      0.80 o
  -7  -4   4        1.21        0.92      0.83 o
  -6  -4   4      136.00      128.51      5.04 o
  -5  -4   4        0.88        1.88      0.53 o
  -4  -4   4      141.12      144.33      2.79 o
  -3  -4   4      159.14      167.75      2.53 o
  -2  -4   4       59.16       57.99      0.99 o
  -1  -4   4      250.01      265.03      2.98 o
   0  -4   4       10.82       10.32      0.40 o
   1  -4   4      772.80      791.50      9.07 o
   2  -4   4      245.01      242.69      4.21 o
   3  -4   4       12.88        8.54      0.52 o
   4  -4   4        4.32        5.95      0.54 o
   5  -4   4       55.31       63.00      1.41 o
   6  -4   4        1.62        0.12      0.34 o
   7  -4   4       43.62       37.32      2.00 o
   8  -4   4       11.13        8.56      1.33 o
   9  -4   4       24.36       25.12      1.70 o
  10  -4   4        0.77        0.76      0.78 o
  11  -4   4        0.01       -1.02      1.02 o
 -10  -3   4        1.84        2.76      1.60 o
  -9  -3   4        2.38        1.70      1.01 o
  -8  -3   4        0.56        0.37      0.61 o
  -7  -3   4       22.18       22.04      1.67 o
  -6  -3   4       11.33        9.63      1.00 o
  -5  -3   4       27.17       23.50      1.13 o
  -4  -3   4        5.33        5.06      0.54 o
  -3  -3   4       14.90       13.97      0.61 o
  -2  -3   4       28.42       30.45      0.72 o
  -1  -3   4       22.77       27.02      0.71 o
   0  -3   4      170.69      153.52      2.15 o
   1  -3   4       89.56       78.50      1.89 o
   2  -3   4      597.62      544.75      8.24 o
   3  -3   4      632.12      712.65      8.03 o
   4  -3   4      314.35      316.30      3.71 o
   5  -3   4      107.28      105.72      2.18 o
   6  -3   4      187.88      187.45      4.61 o
   7  -3   4      147.50      132.64      5.15 o
   8  -3   4        1.70       -0.63      0.63 o
   9  -3   4        0.21        0.00      0.82 o
  10  -3   4        4.51        8.30      1.17 o
  11  -3   4        0.00        1.27      0.91 o
 -10  -2   4        1.05        1.45      1.45 o
  -9  -2   4        4.58        2.69      0.92 o
  -8  -2   4        1.11        0.81      0.61 o
  -7  -2   4       30.78       26.89      1.56 o
  -6  -2   4      159.29      157.32      6.35 o
  -5  -2   4       21.66       24.07      0.89 o
  -4  -2   4       20.22       17.32      0.92 o
  -3  -2   4       70.51       73.22      1.16 o
  -2  -2   4      442.60      458.16      5.59 o
  -1  -2   4       91.10       95.38      1.44 o
   0  -2   4     4579.71     4457.83     65.08 o
   1  -2   4     1224.50     1173.58     24.90 o
   2  -2   4      568.18      577.68     12.56 o
   3  -2   4      533.24      551.37      7.11 o
   4  -2   4      342.09      352.94      6.88 o
   5  -2   4      130.05      130.78      2.23 o
   6  -2   4       27.32       21.88      2.32 o
   7  -2   4        2.42        3.03      0.71 o
   8  -2   4       14.29       11.88      1.15 o
   9  -2   4        2.93        1.05      0.74 o
  10  -2   4        5.00        5.69      1.06 o
  11  -2   4        6.61        7.71      1.28 o
 -11  -1   4        0.10        0.15      1.31 o
 -10  -1   4        1.93        1.60      1.31 o
  -9  -1   4        0.68        0.68      0.91 o
  -8  -1   4        2.45        2.75      0.72 o
  -7  -1   4      147.90      153.82      2.72 o
  -6  -1   4      616.35      607.70      7.03 o
  -5  -1   4      140.39      133.79      1.95 o
  -4  -1   4       51.04       61.03      2.25 o
  -3  -1   4        9.90        9.32      0.61 o
  -2  -1   4       61.15       58.16      1.06 o
  -1  -1   4    16263.95    13702.57    253.14 o
   1  -1   4        8.09       10.42      0.65 o
   2  -1   4        1.58        1.31      0.31 o
   3  -1   4      361.60      361.62      6.43 o
   4  -1   4      516.50      514.94      6.20 o
   5  -1   4        0.25        1.13      0.40 o
   6  -1   4        1.62        4.64      0.72 o
   7  -1   4        0.44        0.71      0.57 o
   8  -1   4        5.32        6.61      0.98 o
   9  -1   4        1.43        3.07      0.82 o
  10  -1   4        0.23       -0.29      1.03 o
 -11   0   4        1.38       -0.58      1.16 o
 -10   0   4        0.95        0.58      1.31 o
  -9   0   4        9.13        9.44      0.92 o
  -8   0   4       18.35       16.67      1.06 o
  -7   0   4      214.39      224.57      3.31 o
  -6   0   4       15.03       14.43      1.02 o
  -5   0   4      121.13      123.95      1.80 o
  -4   0   4      140.23      141.90      2.00 o
  -3   0   4      189.73      210.97      2.62 o
  -2   0   4       20.15       28.97      0.69 o
  -1   0   4     5963.29     5735.68     83.95 o
   0   0   4       10.12       10.74      0.42 o
   1   0   4        4.65        3.99      0.36 o
   2   0   4      105.97      127.19      2.60 o
   3   0   4      154.76      137.57      2.39 o
   4   0   4       77.35       75.20      1.40 o
   5   0   4       30.48       32.11      1.12 o
   6   0   4        6.30        9.18      0.98 o
   7   0   4        0.73        1.43      0.61 o
   8   0   4        3.78        3.17      0.86 o
   9   0   4        0.53        0.20      0.97 o
  10   0   4        3.82        3.27      1.33 o
 -10   1   4       18.75       16.69      2.47 o
  -9   1   4        8.32        5.66      1.44 o
  -8   1   4       10.20       11.23      1.28 o
  -7   1   4       59.68       64.90      1.49 o
  -6   1   4        0.80        0.79      0.31 o
  -5   1   4      116.28      121.64      2.47 o
  -4   1   4      505.44      521.66      5.70 o
  -3   1   4      100.72       91.01      1.42 o
  -2   1   4      908.90      893.93     11.69 o
  -1   1   4       39.32       40.06      1.05 o
   0   1   4      287.89      278.35      4.00 o
   1   1   4        8.85       13.09      0.61 o
   2   1   4        0.22        0.36      0.19 o
   3   1   4      242.88      248.55      2.95 o
   4   1   4        0.89        0.47      0.22 o
   5   1   4       48.80       42.06      1.12 o
   6   1   4      121.30      101.14      3.94 o
   7   1   4       12.50        8.56      1.38 o
   8   1   4       14.35       18.00      2.90 o
   9   1   4        8.30        8.67      2.25 o
  10   1   4        1.06        2.03      1.23 o
 -11   2   4        0.76        2.18      1.60 o
 -10   2   4        1.64        0.73      1.31 o
  -9   2   4       15.92       19.74      2.47 o
  -8   2   4        1.31        1.42      1.45 o
  -7   2   4       60.64       63.35      1.95 o
  -6   2   4       60.69       61.88      1.30 o
  -5   2   4      465.46      490.69      6.29 o
  -4   2   4       85.87       97.59      2.91 o
  -3   2   4      275.50      257.02      2.69 o
  -2   2   4       90.47       78.84      1.28 o
  -1   2   4       44.78       39.83      1.06 o
   0   2   4       48.13       59.99      1.78 o
   1   2   4        2.51        1.53      0.26 o
   2   2   4     2194.37     2318.15     18.28 o
   3   2   4      250.02      255.46      2.89 o
   4   2   4      184.12      178.33      2.08 o
   5   2   4      137.07      122.24      3.49 o
   6   2   4        6.56        2.76      0.92 o
   7   2   4       43.63       49.76      4.14 o
   8   2   4        8.90        6.75      1.38 o
   9   2   4        0.03       -0.31      1.01 o
 -11   3   4        5.15        6.82      2.03 o
 -10   3   4        5.27        9.15      2.03 o
  -9   3   4       13.84       12.77      2.18 o
  -8   3   4       45.55       46.61      3.12 o
  -7   3   4       62.34       66.93      4.48 o
  -6   3   4        0.04       -0.05      0.44 o
  -5   3   4      229.70      233.05      3.29 o
  -4   3   4      158.92      151.28      2.04 o
  -3   3   4     1538.66     1549.19     13.48 o
  -2   3   4      496.21      505.37      5.13 o
  -1   3   4       81.95       78.41      1.20 o
   0   3   4       18.05       26.75      1.22 o
   1   3   4      346.69      353.56      4.67 o
   2   3   4       73.33       73.82      1.20 o
   3   3   4      689.48      721.18      7.51 o
   4   3   4       21.64       21.39      0.90 o
   5   3   4        3.28        2.57      0.70 o
   6   3   4        3.66        3.45      1.09 o
   7   3   4        2.04        3.70      1.13 o
   8   3   4        5.86        7.54      1.96 o
   9   3   4       14.08       12.91      2.00 o
 -11   4   4        0.00       -0.29      1.31 o
 -10   4   4        0.76        0.29      1.31 o
  -9   4   4       21.21       20.32      2.61 o
  -8   4   4        6.14        3.88      1.23 o
  -7   4   4        9.10        7.76      0.78 o
  -6   4   4       62.69       62.01      1.47 o
  -5   4   4       13.34       13.37      0.97 o
  -4   4   4        1.12        0.75      0.25 o
  -3   4   4      106.88       97.69      1.35 o
  -2   4   4      615.89      624.55      5.84 o
  -1   4   4        3.18        5.13      0.58 o
   0   4   4      173.47      152.17      1.93 o
   1   4   4       83.90       90.88      2.46 o
   2   4   4       75.06       79.55      1.38 o
   3   4   4       42.44       43.28      1.16 o
   4   4   4       28.38       30.40      1.16 o
   5   4   4       25.55       28.64      1.45 o
   6   4   4       18.69       16.74      1.75 o
   7   4   4        0.88        1.96      1.03 o
   8   4   4       22.56       19.75      3.63 o
 -11   5   4        2.72        3.19      1.74 o
 -10   5   4        0.06       -1.02      1.02 o
  -9   5   4        0.35        0.15      1.16 o
  -8   5   4       27.40       25.19      3.48 o
  -7   5   4        7.94        8.02      0.84 o
  -6   5   4        2.81        2.44      0.44 o
  -5   5   4        5.64        3.63      0.50 o
  -4   5   4       44.66       41.04      1.40 o
  -3   5   4      232.53      222.62      3.27 o
  -2   5   4       86.61       88.08      1.77 o
  -1   5   4       38.70       34.93      1.09 o
   0   5   4       48.53       42.36      1.03 o
   1   5   4        1.87        2.73      0.32 o
   2   5   4       99.84      100.10      1.86 o
   3   5   4        1.96        3.25      0.50 o
   4   5   4       13.48       14.22      0.87 o
   5   5   4        4.50        6.28      0.83 o
   6   5   4        0.09        1.05      0.74 o
   7   5   4        2.16        2.43      1.23 o
 -11   6   4        0.72        0.87      1.60 o
 -10   6   4        3.08        4.50      1.89 o
  -9   6   4        0.00       -0.29      1.02 o
  -8   6   4        0.06       -0.34      0.57 o
  -7   6   4        4.40        4.38      0.70 o
  -6   6   4       10.43       12.86      0.99 o
  -5   6   4       10.23       10.76      0.90 o
  -4   6   4       62.58       53.22      1.63 o
  -3   6   4      108.07      107.74      3.50 o
  -2   6   4        5.33        9.43      0.85 o
  -1   6   4      183.59      159.66      2.77 o
   0   6   4       27.26       30.99      1.19 o
   1   6   4        2.48        1.63      0.50 o
   2   6   4       24.42       17.62      0.94 o
   3   6   4        0.76        0.99      0.44 o
   4   6   4        0.06       -0.39      0.39 o
   5   6   4        2.17        3.88      0.94 o
   6   6   4        4.11        6.14      1.08 o
   7   6   4        0.20       -0.97      0.97 o
 -11   7   4        9.54       11.18      2.61 o
 -10   7   4        0.88        1.31      1.45 o
  -9   7   4        7.28        9.00      2.03 o
  -8   7   4        0.74        0.01      0.66 o
  -7   7   4       34.69       38.33      1.74 o
  -6   7   4       13.69       13.87      1.30 o
  -5   7   4       52.13       48.27      2.51 o
  -4   7   4       12.62       13.32      0.89 o
  -3   7   4       79.71       82.43      2.24 o
  -2   7   4       40.29       34.40      1.32 o
  -1   7   4       20.07       18.03      1.02 o
   0   7   4        0.18       -0.41      0.41 o
   1   7   4       60.42       60.49      1.86 o
   2   7   4       41.49       42.51      1.83 o
   3   7   4        0.08        0.61      0.60 o
   4   7   4        2.18        2.67      0.61 o
   5   7   4        6.79        9.08      1.08 o
   6   7   4        0.02       -0.55      1.16 o
 -10   8   4        0.54        1.31      1.45 o
  -9   8   4        0.56        1.08      0.87 o
  -8   8   4        2.35        0.86      0.80 o
  -7   8   4        0.96        1.29      0.82 o
  -6   8   4        4.11        4.23      0.74 o
  -5   8   4        5.64        5.27      0.94 o
  -4   8   4        0.12       -0.26      0.41 o
  -3   8   4        0.00        0.22      0.41 o
  -2   8   4        5.88        5.36      0.67 o
  -1   8   4        3.74        4.06      0.64 o
   0   8   4        1.64        0.98      0.79 o
   1   8   4       35.25       40.57      1.88 o
   2   8   4        7.20        5.99      0.87 o
   3   8   4        6.51        4.80      0.79 o
   4   8   4        1.02        0.59      0.74 o
   5   8   4        0.14       -0.29      1.03 o
 -10   9   4        0.00       -0.87      1.16 o
  -9   9   4        2.14        2.89      1.07 o
  -8   9   4        0.97        1.76      1.31 o
  -7   9   4        2.52        3.55      0.92 o
  -6   9   4        0.02       -0.18      0.58 o
  -5   9   4       12.42       12.94      1.25 o
  -4   9   4        0.02        0.85      0.51 o
  -3   9   4        2.08        1.95      0.57 o
  -2   9   4       11.46        8.06      0.82 o
  -1   9   4        1.93        1.85      0.59 o
   0   9   4        6.81        9.68      1.21 o
   1   9   4        3.11        2.75      0.80 o
   2   9   4        0.02        0.55      0.68 o
   3   9   4        2.70        1.59      0.75 o
  -9  10   4        2.38        2.82      1.18 o
  -8  10   4        5.28        7.11      2.18 o
  -7  10   4        1.51        0.29      1.31 o
  -6  10   4       10.86       12.94      1.18 o
  -5  10   4        0.05       -0.11      0.55 o
  -4  10   4        4.74        3.69      0.71 o
  -3  10   4        0.04        0.26      0.53 o
  -2  10   4        0.05        0.16      0.56 o
  -1  10   4       18.19       25.26      2.01 o
   0  10   4        8.86        8.48      1.11 o
   1  10   4        8.54        7.50      1.07 o
   2  10   4        0.54        0.56      0.82 o
  -7  11   4        1.10        0.73      1.45 o
  -6  11   4        1.89        2.29      0.79 o
  -5  11   4        0.05       -0.50      0.63 o
  -4  11   4        0.45        0.42      0.64 o
  -3  11   4        1.22        3.79      0.80 o
  -2  11   4        2.38        1.95      0.72 o
  -1  11   4        9.81       10.32      1.23 o
   0  11   4        3.52        4.03      0.94 o
   3 -13   5        0.20       -0.29      1.45 o
   4 -13   5        0.09       -0.44      1.60 o
  -1 -12   5        3.40        2.49      1.84 o
   0 -12   5        0.47       -0.52      0.91 o
   1 -12   5        0.95        0.58      0.92 o
   2 -12   5        1.22        0.47      0.91 o
   3 -12   5        0.63       -0.44      1.31 o
   4 -12   5        0.09        0.15      1.31 o
   5 -12   5        0.16       -0.87      1.31 o
   6 -12   5        1.75        1.74      1.74 o
   7 -12   5        0.16       -0.58      1.60 o
  -3 -11   5        0.05       -0.73      0.73 o
  -2 -11   5        3.74        4.49      1.08 o
  -1 -11   5        0.17       -0.23      0.77 o
   0 -11   5        0.54       -0.09      0.70 o
   1 -11   5        4.15        4.13      0.73 o
   2 -11   5        2.74        2.54      0.64 o
   3 -11   5        7.82        8.47      1.38 o
   4 -11   5       14.88       18.87      2.90 o
   6 -11   5        0.51        1.60      1.60 o
   7 -11   5        0.32       -0.73      1.31 o
   8 -11   5        0.00       -1.16      1.16 o
   9 -11   5        0.06       -1.45      1.45 o
  -4 -10   5        0.34        0.78      0.83 o
  -3 -10   5        3.76        2.71      0.83 o
  -2 -10   5        1.20        1.02      0.66 o
  -1 -10   5        1.57        1.28      0.78 o
   0 -10   5        3.75        4.31      0.92 o
   1 -10   5        1.46        1.98      0.52 o
   2 -10   5        1.08        0.17      0.43 o
   3 -10   5        9.88       10.65      0.98 o
   4 -10   5       58.11       66.05      4.50 o
   5 -10   5        3.52        2.18      1.45 o
   6 -10   5        0.04       -1.16      1.16 o
   7 -10   5        0.09       -1.16      1.16 o
   8 -10   5        1.65        1.60      0.97 o
   9 -10   5        0.15       -0.26      0.91 o
  -5  -9   5        0.04        0.19      0.74 o
  -4  -9   5        4.27        3.90      0.93 o
  -3  -9   5        1.81        2.04      0.83 o
  -2  -9   5       12.92        9.99      1.03 o
  -1  -9   5        0.01        0.21      0.73 o
   0  -9   5        1.02        1.08      0.46 o
   1  -9   5        4.04        2.92      0.51 o
   2  -9   5      102.70      105.95      2.03 o
   3  -9   5        0.51       -0.09      0.50 o
   4  -9   5      102.15      100.17      5.23 o
   5  -9   5       10.64        9.87      2.03 o
   6  -9   5       10.98       10.28      1.29 o
   7  -9   5        0.27        0.25      0.70 o
   8  -9   5        2.86        3.29      1.01 o
   9  -9   5        0.81        1.24      0.97 o
  10  -9   5        0.03        1.89      1.45 o
  -6  -8   5        0.00       -0.74      0.74 o
  -5  -8   5        0.01        0.26      0.63 o
  -4  -8   5       11.29       10.88      1.57 o
  -3  -8   5       83.98       88.87      6.61 o
  -2  -8   5       18.56       19.29      2.22 o
  -1  -8   5       25.62       21.83      1.83 o
   0  -8   5        0.18        0.79      0.42 o
   1  -8   5      214.27      208.80      2.73 o
   2  -8   5      131.10      135.87      2.03 o
   3  -8   5       95.49       94.63      4.51 o
   4  -8   5        6.47        8.71      1.74 o
   5  -8   5        1.40        1.09      0.66 o
   6  -8   5        8.69        8.81      2.18 o
   7  -8   5        1.66        2.20      0.87 o
   8  -8   5       17.24       21.72      1.92 o
   9  -8   5        0.75        3.77      1.45 o
  10  -8   5        0.39        1.45      1.45 o
  -7  -7   5        2.48        3.77      1.02 o
  -6  -7   5        0.79        0.33      0.72 o
  -5  -7   5        0.01       -0.09      0.61 o
  -4  -7   5       51.42       45.02      4.72 o
  -3  -7   5       10.52       10.02      1.05 o
  -2  -7   5        2.73        3.60      0.67 o
  -1  -7   5       26.33       24.49      1.16 o
   0  -7   5        5.90        7.41      0.57 o
   1  -7   5      274.56      267.10      3.12 o
   2  -7   5       79.48       81.86      1.42 o
   3  -7   5       15.52       15.06      0.64 o
   4  -7   5        0.63        0.29      0.72 o
   5  -7   5        2.10        2.69      0.76 o
   6  -7   5       10.84       10.53      1.28 o
   7  -7   5       10.13        9.48      1.74 o
   8  -7   5        3.01        6.34      1.89 o
   9  -7   5        0.02        0.00      1.16 o
  10  -7   5        5.33        3.63      1.60 o
  11  -7   5        0.22       -1.16      1.16 o
  -8  -6   5        0.00       -0.63      0.75 o
  -7  -6   5        0.10        1.01      0.74 o
  -6  -6   5       25.20       22.69      2.20 o
  -5  -6   5        1.48        1.66      0.70 o
  -4  -6   5        4.24        3.27      0.68 o
  -3  -6   5       14.20       12.21      1.03 o
  -2  -6   5        1.23        0.73      0.42 o
  -1  -6   5      125.58      121.42      2.34 o
   0  -6   5       80.49       78.53      1.22 o
   1  -6   5       26.03       28.00      0.67 o
   2  -6   5      239.66      228.59      2.23 o
   3  -6   5      170.27      176.91      2.05 o
   4  -6   5        0.05        0.16      0.29 o
   5  -6   5       87.49       88.09      2.30 o
   6  -6   5      115.13      122.04      3.01 o
   7  -6   5       21.10       20.69      1.74 o
   8  -6   5        7.09        5.95      1.45 o
   9  -6   5        6.32        8.27      1.89 o
  10  -6   5        2.29        3.48      1.60 o
  11  -6   5        0.19       -0.15      1.31 o
  -9  -5   5        0.01       -0.82      0.97 o
  -8  -5   5        7.97        7.73      1.17 o
  -7  -5   5        0.12       -0.49      0.61 o
  -6  -5   5       55.67       60.36      2.23 o
  -5  -5   5       19.85       20.14      1.37 o
  -4  -5   5        1.17        0.73      0.49 o
  -3  -5   5       10.18        9.78      0.83 o
  -2  -5   5      115.76      123.27      1.73 o
  -1  -5   5       41.76       45.41      0.87 o
   0  -5   5       82.66       84.38      1.22 o
   1  -5   5      363.00      357.41      3.80 o
   2  -5   5      178.22      190.18      2.28 o
   3  -5   5      567.64      581.44      6.23 o
   4  -5   5      212.93      198.48      2.95 o
   5  -5   5        2.08        1.80      0.39 o
   6  -5   5      198.04      202.26      4.04 o
   7  -5   5        3.95        3.41      0.80 o
   8  -5   5        0.02       -0.38      0.73 o
   9  -5   5        2.53        3.16      1.00 o
  10  -5   5        0.12        1.16      1.31 o
  11  -5   5        2.53        2.61      1.60 o
  -9  -4   5       12.72       13.35      1.79 o
  -8  -4   5        7.18        6.84      1.06 o
  -7  -4   5       22.80       26.66      1.76 o
  -6  -4   5       17.73       15.00      1.22 o
  -5  -4   5        0.29       -0.24      0.35 o
  -4  -4   5        6.54        7.04      0.67 o
  -3  -4   5        0.00        0.06      0.19 o
  -2  -4   5      268.68      308.96      3.27 o
  -1  -4   5       12.42       20.95      0.56 o
   0  -4   5        7.08        6.11      0.45 o
   1  -4   5       49.76       50.33      1.02 o
   2  -4   5       91.19       92.95      1.76 o
   3  -4   5       58.39       63.64      1.16 o
   4  -4   5       12.99       14.40      0.65 o
   5  -4   5       66.98       71.54      2.02 o
   6  -4   5       41.33       40.77      5.01 o
   7  -4   5      107.22      108.07      3.53 o
   8  -4   5        1.35        1.23      0.82 o
   9  -4   5        0.04        1.42      0.74 o
  10  -4   5        1.04        2.11      1.28 o
  11  -4   5        3.49        2.85      1.05 o
 -10  -3   5        1.84        2.32      1.18 o
  -9  -3   5        2.62        1.85      0.97 o
  -8  -3   5        2.00        1.22      1.05 o
  -7  -3   5        4.55        5.06      0.84 o
  -6  -3   5        1.93        1.49      0.54 o
  -5  -3   5       16.66       15.70      0.94 o
  -4  -3   5      295.47      312.27      4.60 o
  -3  -3   5      139.26      160.31      2.10 o
  -2  -3   5       88.01       91.85      1.57 o
  -1  -3   5     1070.65     1109.20     12.29 o
   0  -3   5      360.51      338.15      5.39 o
   1  -3   5       68.55       83.44      1.42 o
   2  -3   5     1525.38     1537.82     21.97 o
   3  -3   5        3.22        2.43      0.28 o
   4  -3   5      316.23      315.72      3.78 o
   5  -3   5       86.76       87.70      1.75 o
   6  -3   5      379.91      378.63      7.89 o
   7  -3   5       75.70       69.83      2.75 o
   8  -3   5        0.94        1.52      0.70 o
   9  -3   5        1.74        2.38      0.81 o
  10  -3   5        8.77       12.68      1.36 o
  11  -3   5        0.10        2.16      0.99 o
 -10  -2   5        0.92        0.95      0.91 o
  -9  -2   5        0.57        0.75      1.89 o
  -8  -2   5       14.68       13.86      1.25 o
  -7  -2   5        4.26        2.51      0.70 o
  -6  -2   5       83.46       80.88      2.26 o
  -5  -2   5       82.73       88.74      2.07 o
  -4  -2   5       47.62       55.23      1.17 o
  -3  -2   5      187.22      215.92      2.54 o
  -2  -2   5      949.11      959.42     12.30 o
  -1  -2   5      220.68      236.52      3.37 o
   0  -2   5     2387.44     2391.10     34.42 o
   1  -2   5      135.98      130.54      2.46 o
   2  -2   5       43.99       45.88      3.77 o
   3  -2   5       67.51       68.68      1.19 o
   4  -2   5        9.08        4.41      0.52 o
   5  -2   5       12.74       15.72      0.76 o
   6  -2   5       50.44       65.78      2.61 o
   7  -2   5        3.26        2.18      0.66 o
   8  -2   5        3.35        5.55      0.91 o
   9  -2   5        0.43        0.15      0.67 o
  10  -2   5        0.14        2.03      0.91 o
  11  -2   5        0.89        0.12      1.41 o
 -11  -1   5        8.43        9.73      2.18 o
 -10  -1   5        2.23        0.00      1.16 o
  -9  -1   5        7.40        6.59      1.22 o
  -8  -1   5       21.84       23.10      1.53 o
  -7  -1   5      212.27      208.34      4.32 o
  -6  -1   5       50.03       45.47      1.37 o
  -5  -1   5       99.37      102.94      1.81 o
  -4  -1   5      214.66      203.04      2.44 o
  -3  -1   5      129.81      139.23      1.95 o
  -2  -1   5       23.00       19.79      0.67 o
  -1  -1   5     1362.64     1344.79     18.92 o
   0  -1   5        0.06        0.44      0.10 o
   1  -1   5        5.11        6.85      0.34 o
   2  -1   5      405.47      411.29      8.00 o
   3  -1   5      225.36      257.59      3.45 o
   4  -1   5      208.86      217.36      3.17 o
   5  -1   5        1.26        2.68      0.53 o
   6  -1   5       97.91       93.78      2.60 o
   7  -1   5       10.65       10.39      1.06 o
   8  -1   5        0.69        0.80      0.66 o
   9  -1   5        0.06        0.40      0.73 o
  10  -1   5       17.39       19.56      2.31 o
 -10   0   5       19.41       15.82      2.32 o
  -9   0   5        5.59        3.29      0.94 o
  -8   0   5       13.41       14.30      1.40 o
  -7   0   5       72.50       74.20      2.05 o
  -6   0   5       12.41       14.51      0.85 o
  -5   0   5       17.44       21.63      0.93 o
  -4   0   5      145.31      145.27      2.10 o
  -3   0   5      530.03      505.18      5.55 o
  -2   0   5      763.64      806.64     10.39 o
  -1   0   5        0.29        1.14      0.54 o
   0   0   5       16.24       14.44      0.56 o
   1   0   5       47.93       43.61      1.17 o
   2   0   5        6.74        4.54      0.50 o
   3   0   5      394.55      376.88      3.70 o
   4   0   5        2.92        0.97      0.28 o
   5   0   5        7.68        6.27      0.65 o
   6   0   5        6.90        5.88      1.46 o
   7   0   5       23.26       22.39      1.52 o
   8   0   5        7.33        6.35      1.28 o
   9   0   5       23.42       32.08      2.72 o
  10   0   5       11.95       19.74      2.31 o
 -10   1   5       13.12       16.26      2.47 o
  -9   1   5        0.01        0.73      1.09 o
  -8   1   5       84.00       85.61      2.13 o
  -7   1   5      227.76      233.41      3.81 o
  -6   1   5       67.13       67.61      2.00 o
  -5   1   5      168.66      156.17      2.38 o
  -4   1   5       38.70       33.01      1.14 o
  -3   1   5       68.00       76.26      1.20 o
  -2   1   5      213.11      241.74      2.93 o
  -1   1   5        1.52        2.78      0.82 o
   0   1   5      221.55      214.86      3.77 o
   1   1   5       36.13       41.75      1.01 o
   2   1   5       15.00       14.76      0.62 o
   3   1   5      344.59      386.34      3.89 o
   4   1   5        2.89        5.47      0.40 o
   5   1   5      203.73      214.54      6.06 o
   6   1   5        8.90        5.98      0.84 o
   7   1   5        1.21       -0.61      0.66 o
   8   1   5        1.54        3.00      1.15 o
   9   1   5       11.95       13.06      1.90 o
  10   1   5       15.93       15.28      2.15 o
 -11   2   5        1.62        1.74      1.60 o
 -10   2   5        4.82        5.52      1.74 o
  -9   2   5        7.46        7.09      1.28 o
  -8   2   5        0.73        0.46      0.57 o
  -7   2   5       19.85       16.10      1.25 o
  -6   2   5       87.87       82.30      1.89 o
  -5   2   5       85.31       84.66      1.67 o
  -4   2   5     1858.79     1966.38     18.03 o
  -3   2   5      695.73      688.98      6.36 o
  -2   2   5      220.67      235.40      2.68 o
  -1   2   5       26.96       29.20      0.76 o
   0   2   5       22.27       21.20      0.62 o
   1   2   5      133.81      124.56      1.68 o
   2   2   5       17.86       21.02      0.60 o
   3   2   5      195.24      191.10      2.35 o
   4   2   5      293.75      277.37      3.15 o
   5   2   5        1.81        4.42      1.07 o
   6   2   5        2.24        4.20      1.60 o
   7   2   5        0.00        0.11      0.87 o
   8   2   5        0.01       -0.29      0.82 o
   9   2   5        2.30        1.12      1.18 o
 -11   3   5        3.41        5.66      1.89 o
 -10   3   5        0.47        1.45      1.31 o
  -9   3   5       38.27       31.22      2.31 o
  -8   3   5        5.73        6.18      1.18 o
  -7   3   5      152.16      143.69      3.38 o
  -6   3   5       13.64       13.40      0.88 o
  -5   3   5      144.08      153.61      2.52 o
  -4   3   5      150.26      151.91      2.26 o
  -3   3   5      558.77      552.88      5.32 o
  -2   3   5      296.05      294.62      3.09 o
  -1   3   5      109.41      120.71      1.65 o
   0   3   5      630.99      608.16      6.22 o
   1   3   5      213.05      237.25      2.32 o
   2   3   5       27.73       33.04      1.04 o
   3   3   5       21.44       20.45      0.90 o
   4   3   5       30.11       31.70      1.05 o
   5   3   5       36.43       32.26      2.50 o
   6   3   5        2.72        1.56      0.87 o
   7   3   5        0.18        0.71      1.45 o
   8   3   5        1.75        0.24      1.38 o
 -11   4   5        3.18        6.24      2.03 o
 -10   4   5        1.03        0.87      1.45 o
  -9   4   5        0.08        0.44      1.16 o
  -8   4   5       38.73       42.24      2.44 o
  -7   4   5        9.07       10.58      0.86 o
  -6   4   5       21.23       21.02      1.13 o
  -5   4   5       13.17       18.13      0.83 o
  -4   4   5        7.98        8.94      0.66 o
  -3   4   5       68.33       67.81      1.20 o
  -2   4   5       28.14       21.96      0.70 o
  -1   4   5       28.07       26.77      0.75 o
   0   4   5        8.11        6.37      0.59 o
   1   4   5      107.02      115.49      1.72 o
   2   4   5      455.81      433.27      4.63 o
   3   4   5       23.88       21.10      0.96 o
   4   4   5        0.10        0.29      0.35 o
   5   4   5        0.50        0.27      0.61 o
   6   4   5        0.41       -0.05      0.76 o
   7   4   5        9.35        6.96      1.38 o
   8   4   5        4.36        3.54      1.43 o
 -11   5   5        0.56        0.15      1.60 o
 -10   5   5        1.00       -0.15      1.31 o
  -9   5   5        0.01       -0.15      1.02 o
  -8   5   5       18.77       14.99      1.29 o
  -7   5   5        3.17        4.40      0.68 o
  -6   5   5      103.04      105.20      2.44 o
  -5   5   5      106.09      102.38      2.09 o
  -4   5   5      554.77      535.20      6.60 o
  -3   5   5      198.31      188.30      2.69 o
  -2   5   5       20.36       18.55      0.95 o
  -1   5   5       69.95       75.93      1.69 o
   0   5   5        0.89        1.70      0.37 o
   1   5   5      220.80      215.67      2.63 o
   2   5   5        8.05        4.36      0.61 o
   3   5   5        5.29        6.36      0.72 o
   4   5   5        4.43        4.62      0.58 o
   5   5   5        2.51        3.32      1.23 o
   6   5   5        7.72        7.97      1.44 o
   7   5   5        0.96       -0.81      0.91 o
 -11   6   5        0.25        2.32      1.89 o
 -10   6   5        2.76        1.60      1.45 o
  -9   6   5        0.02       -1.02      1.02 o
  -8   6   5       39.13       37.13      2.16 o
  -7   6   5       44.32       45.86      2.39 o
  -6   6   5       83.38       74.22      3.39 o
  -5   6   5       39.42       41.08      1.56 o
  -4   6   5       21.68       19.88      1.22 o
  -3   6   5      117.14      115.83      2.29 o
  -2   6   5      292.53      308.70      5.01 o
  -1   6   5        3.57        5.86      0.64 o
   0   6   5       11.13       10.07      0.86 o
   1   6   5       23.72       20.79      1.09 o
   2   6   5        0.12        0.02      0.47 o
   3   6   5        0.13       -0.20      0.38 o
   4   6   5       13.16       14.87      0.94 o
   5   6   5        0.68       -0.36      0.60 o
   6   6   5        1.53        1.02      1.01 o
 -11   7   5        1.46        3.34      1.89 o
 -10   7   5        0.14       -0.44      1.31 o
  -9   7   5        0.27       -0.38      0.76 o
  -8   7   5        2.13        0.17      0.60 o
  -7   7   5        7.53        8.88      0.98 o
  -6   7   5        6.76        7.15      0.86 o
  -5   7   5        2.98        1.38      0.78 o
  -4   7   5        3.08        3.76      0.61 o
  -3   7   5       11.61       10.84      1.00 o
  -2   7   5       22.82       24.62      1.19 o
  -1   7   5       20.22       19.01      1.07 o
   0   7   5        3.78        3.65      0.61 o
   1   7   5        8.82       10.70      1.26 o
   2   7   5        1.44        1.72      0.65 o
   3   7   5        2.39        3.17      0.71 o
   4   7   5        2.74        2.43      0.80 o
   5   7   5        0.01       -0.87      0.87 o
 -10   8   5        1.07       -0.29      1.31 o
  -9   8   5        1.51        3.41      1.07 o
  -8   8   5        0.84        1.44      0.80 o
  -7   8   5        8.42        6.59      0.93 o
  -6   8   5        5.84        6.25      1.57 o
  -5   8   5        3.56        6.34      1.05 o
  -4   8   5        1.30        1.42      0.86 o
  -3   8   5        0.11        0.12      0.46 o
  -2   8   5        0.42        0.36      0.48 o
  -1   8   5        9.84        8.75      0.83 o
   0   8   5        5.68        4.52      0.69 o
   1   8   5        7.25        7.54      0.96 o
   2   8   5        0.60       -0.26      0.57 o
   3   8   5        0.46        0.42      0.62 o
   4   8   5        8.07        7.17      1.02 o
 -10   9   5        0.15        1.02      1.45 o
  -9   9   5        0.01       -0.83      0.87 o
  -8   9   5        0.36       -0.65      0.82 o
  -7   9   5        8.77       10.31      1.18 o
  -6   9   5        0.02        0.22      0.79 o
  -5   9   5        4.14        5.20      1.09 o
  -4   9   5       17.51       18.18      1.24 o
  -3   9   5        4.50        3.28      0.66 o
  -2   9   5        0.09       -0.10      0.49 o
  -1   9   5        0.15       -0.48      0.48 o
   0   9   5        7.50        8.77      1.06 o
   1   9   5       35.23       41.69      2.08 o
   2   9   5        0.95        1.20      0.77 o
   3   9   5        8.94       10.31      1.17 o
  -8  10   5        0.04        3.05      1.74 o
  -7  10   5        0.02       -0.28      0.67 o
  -6  10   5        0.15        1.33      0.72 o
  -5  10   5        0.12        1.19      0.69 o
  -4  10   5        0.30       -0.20      0.55 o
  -3  10   5        2.62        4.49      0.77 o
  -2  10   5       15.98       18.73      1.28 o
  -1  10   5        3.65        3.76      0.91 o
   0  10   5       15.05       21.71      1.57 o
   1  10   5       13.58       15.26      1.59 o
  -7  11   5        0.01        0.47      0.96 o
  -6  11   5        0.92        0.35      1.04 o
  -5  11   5        0.47        0.94      0.70 o
  -4  11   5        0.13       -0.09      0.62 o
  -3  11   5        1.27        1.14      0.72 o
  -2  11   5        2.66        2.96      0.83 o
  -1  11   5        7.43        9.34      1.19 o
   3 -13   6        0.37       -1.31      1.45 o
   4 -13   6        1.46        3.77      2.03 o
  -1 -12   6        0.02        0.56      1.01 o
   0 -12   6        0.18        0.68      0.83 o
   1 -12   6        0.01        0.34      0.97 o
   2 -12   6        0.01       -0.29      0.83 o
   3 -12   6        8.26        9.87      2.32 o
   4 -12   6        0.07        1.02      1.60 o
   5 -12   6        0.06       -0.15      1.60 o
   6 -12   6        0.48       -0.87      1.31 o
   7 -12   6        0.57        2.90      1.74 o
  -3 -11   6        0.15       -0.22      0.76 o
  -2 -11   6        0.79       -0.20      0.78 o
  -1 -11   6        0.00       -0.43      0.87 o
   0 -11   6        0.00       -0.15      0.70 o
   1 -11   6        4.48        5.12      1.05 o
   2 -11   6        9.04        8.61      1.43 o
   3 -11   6       13.40       13.50      2.61 o
   4 -11   6        0.35        1.16      1.45 o
   5 -11   6        1.49        3.34      1.60 o
   6 -11   6        0.68        1.60      1.60 o
   7 -11   6        2.52        0.87      1.60 o
   8 -11   6        2.34        1.74      1.74 o
  -4 -10   6        0.11        0.84      0.78 o
  -3 -10   6        0.73       -0.18      0.66 o
  -2 -10   6       15.49       14.86      1.45 o
  -1 -10   6       10.80       10.25      1.05 o
   0 -10   6        6.75        5.30      0.96 o
   1 -10   6       22.93       26.71      1.76 o
   2 -10   6        0.16       -0.50      0.70 o
   3 -10   6        0.73       -1.02      1.02 o
   4 -10   6        2.86        3.05      1.60 o
   5 -10   6        0.02        1.31      1.31 o
   6 -10   6        6.25        4.06      1.74 o
   7 -10   6        0.12       -1.16      1.16 o
   8 -10   6        0.22        1.10      1.02 o
   9 -10   6        1.25        2.32      1.15 o
  -5  -9   6        1.16        1.80      0.89 o
  -4  -9   6        0.88        0.14      0.82 o
  -3  -9   6        5.33        6.68      1.06 o
  -2  -9   6        8.00        8.13      0.91 o
  -1  -9   6        2.02        1.01      0.59 o
   0  -9   6        5.33        6.16      0.70 o
   1  -9   6       44.61       45.84      1.29 o
   2  -9   6       36.75       38.55      1.34 o
   3  -9   6      136.10      139.51      6.24 o
   4  -9   6       60.89       74.76      4.50 o
   5  -9   6        3.63        0.87      1.31 o
   6  -9   6        0.00       -0.16      0.80 o
   7  -9   6        1.03        0.26      0.72 o
   8  -9   6        0.97        1.66      0.91 o
   9  -9   6        0.01       -0.45      0.83 o
  10  -9   6        1.98        2.90      1.74 o
  -6  -8   6        0.43        0.69      0.81 o
  -5  -8   6        0.80        2.23      0.84 o
  -4  -8   6        0.90        0.32      0.66 o
  -3  -8   6       49.68       52.91      2.09 o
  -2  -8   6       30.11       27.87      1.67 o
  -1  -8   6       25.37       27.40      1.66 o
   0  -8   6       69.56       71.32      1.69 o
   1  -8   6       40.42       34.38      1.23 o
   2  -8   6        4.31        4.83      0.63 o
   3  -8   6      265.75      271.88      6.35 o
   4  -8   6       46.76       43.84      3.19 o
   5  -8   6        8.31        8.78      1.18 o
   6  -8   6        2.49        1.22      1.23 o
   7  -8   6        3.60        4.14      1.09 o
   8  -8   6       10.52        9.91      1.96 o
   9  -8   6        4.60        5.37      1.74 o
  10  -8   6        0.06        0.00      1.31 o
  -7  -7   6        0.13       -0.74      0.74 o
  -6  -7   6        3.65        3.94      0.95 o
  -5  -7   6        1.13       -0.35      0.60 o
  -4  -7   6        0.94        1.25      0.64 o
  -3  -7   6       17.28       16.85      1.74 o
  -2  -7   6        1.12        1.35      0.88 o
  -1  -7   6        2.92        3.12      0.54 o
   0  -7   6        1.04        1.60      0.39 o
   1  -7   6       48.96       46.72      1.28 o
   2  -7   6       66.85       63.12      1.27 o
   3  -7   6       13.77       15.31      1.05 o
   4  -7   6        1.40        0.90      0.49 o
   5  -7   6       11.50       10.26      0.98 o
   6  -7   6       45.73       44.55      2.18 o
   7  -7   6       25.21       21.38      3.05 o
   8  -7   6        0.48        0.29      0.82 o
   9  -7   6        0.24        1.02      1.31 o
  10  -7   6        1.20        3.48      1.60 o
  -8  -6   6        1.26        1.18      0.87 o
  -7  -6   6        2.92        2.52      1.36 o
  -6  -6   6        5.64        4.51      0.91 o
  -5  -6   6        0.00        0.77      0.63 o
  -4  -6   6       29.26       30.31      3.22 o
  -3  -6   6        1.49        1.31      0.50 o
  -2  -6   6        0.47        0.16      0.38 o
  -1  -6   6      137.16      138.68      2.94 o
   0  -6   6       32.19       31.60      0.78 o
   1  -6   6       57.79       59.84      1.94 o
   2  -6   6       47.13       41.92      0.70 o
   3  -6   6       23.96       22.51      1.12 o
   4  -6   6       17.96       18.60      1.27 o
   5  -6   6       13.82       17.28      1.23 o
   6  -6   6      197.29      204.97      4.26 o
   7  -6   6       70.42       69.42      2.40 o
   8  -6   6       16.07       19.05      1.84 o
   9  -6   6       25.15       35.86      3.48 o
  10  -6   6        1.62        3.77      1.60 o
  11  -6   6        0.08        0.87      1.45 o
  -9  -5   6        0.35        0.67      0.88 o
  -8  -5   6        8.48        7.38      1.17 o
  -7  -5   6        2.45        0.96      0.74 o
  -6  -5   6       69.79       73.67      2.48 o
  -5  -5   6       25.80       23.55      1.53 o
  -4  -5   6        5.88        6.57      0.81 o
  -3  -5   6        5.45        7.12      0.74 o
  -2  -5   6       18.35       22.42      0.71 o
  -1  -5   6        1.05        1.24      0.21 o
   0  -5   6      405.32      428.30      3.92 o
   1  -5   6      318.39      331.40      3.76 o
   2  -5   6       16.39       15.11      0.58 o
   3  -5   6       17.35       17.80      0.84 o
   4  -5   6        5.83        7.51      0.54 o
   5  -5   6       58.19       60.51      1.92 o
   6  -5   6       97.40       96.97      2.61 o
   7  -5   6       44.05       39.41      2.20 o
   8  -5   6        0.29       -0.76      0.76 o
   9  -5   6        0.28       -0.11      0.72 o
  10  -5   6        1.94        2.85      0.94 o
  11  -5   6        0.39        1.31      1.45 o
  -9  -4   6        0.38        0.38      0.74 o
  -8  -4   6        6.55        6.49      1.32 o
  -7  -4   6      115.01      123.30      3.34 o
  -6  -4   6       18.04       18.16      1.36 o
  -5  -4   6        3.50        3.30      0.66 o
  -4  -4   6       27.20       25.81      1.13 o
  -3  -4   6       66.79       67.44      1.30 o
  -2  -4   6       15.52       18.07      0.59 o
  -1  -4   6      177.04      178.40      2.05 o
   0  -4   6      245.47      266.66      2.73 o
   1  -4   6     1282.47     1379.55     13.77 o
   2  -4   6      629.81      659.77      6.87 o
   3  -4   6        0.00        1.12      0.70 o
   4  -4   6        3.57        4.87      0.80 o
   5  -4   6        2.54        3.07      0.41 o
   6  -4   6      225.60      215.14      5.31 o
   7  -4   6       21.30       19.73      1.78 o
   8  -4   6       11.84        8.46      1.32 o
   9  -4   6       10.27        9.56      1.31 o
  10  -4   6        0.86        1.44      0.81 o
  11  -4   6        0.00        0.38      0.91 o
 -10  -3   6        0.76        2.26      1.05 o
  -9  -3   6        7.89        6.97      1.14 o
  -8  -3   6        0.18       -0.18      0.78 o
  -7  -3   6        5.01        4.29      0.78 o
  -6  -3   6        2.09        2.99      0.66 o
  -5  -3   6        0.00       -0.31      0.36 o
  -4  -3   6       20.72       23.03      1.55 o
  -3  -3   6       35.41       44.09      1.05 o
  -2  -3   6      193.85      232.21      2.69 o
  -1  -3   6     1386.78     1421.36     12.24 o
   0  -3   6      932.37     1007.48     12.73 o
   1  -3   6      500.90      549.22      6.80 o
   2  -3   6      396.08      423.50      4.60 o
   3  -3   6      835.51      870.86      8.95 o
   4  -3   6       21.25       19.38      0.74 o
   5  -3   6       80.56       78.24      1.68 o
   6  -3   6      187.51      183.19      5.30 o
   7  -3   6        0.77        1.42      1.02 o
   8  -3   6        0.85        0.54      0.63 o
   9  -3   6        0.94        0.92      0.76 o
  10  -3   6        2.69        4.46      1.24 o
  11  -3   6        9.46       10.55      1.70 o
 -10  -2   6        0.03       -0.82      0.82 o
  -9  -2   6       10.15       10.86      3.12 o
  -8  -2   6        0.75        1.12      0.66 o
  -7  -2   6      129.96      124.58      3.14 o
  -6  -2   6        8.30        9.34      0.93 o
  -5  -2   6      104.42      104.80      2.16 o
  -4  -2   6       51.30       50.18      1.03 o
  -3  -2   6      309.85      324.07      3.83 o
  -2  -2   6     1184.04     1275.45     11.90 o
  -1  -2   6     1179.74     1178.06     14.71 o
   1  -2   6       57.60       63.44      2.90 o
   2  -2   6        5.61        4.51      0.58 o
   3  -2   6       85.08       91.39      1.49 o
   4  -2   6      167.13      175.79      2.72 o
   5  -2   6       14.94       16.81      1.30 o
   6  -2   6      474.61      452.82      9.27 o
   7  -2   6       15.44       14.71      1.50 o
   8  -2   6       31.90       33.28      1.84 o
   9  -2   6        0.11       -0.25      0.71 o
  10  -2   6        1.31        0.84      0.94 o
 -11  -1   6        0.72        0.15      1.31 o
 -10  -1   6        3.90        2.98      1.12 o
  -9  -1   6        3.04        3.82      1.05 o
  -8  -1   6       54.24       52.71      2.02 o
  -7  -1   6        0.31       -0.03      0.47 o
  -6  -1   6        0.45        0.15      0.50 o
  -5  -1   6       19.31       18.87      0.83 o
  -4  -1   6      641.05      634.62      6.31 o
  -3  -1   6        2.72        5.09      1.40 o
  -2  -1   6      206.73      222.29      2.74 o
  -1  -1   6      345.70      352.80      4.78 o
   0  -1   6     1211.71     1206.87     17.41 o
   1  -1   6      577.19      605.70      9.02 o
   2  -1   6       68.55       74.48      1.15 o
   3  -1   6       55.30       61.89      1.65 o
   4  -1   6        2.15        2.49      0.35 o
   5  -1   6       32.76       31.06      1.43 o
   6  -1   6        0.42        0.99      0.50 o
   7  -1   6       31.81       30.21      1.81 o
   8  -1   6        0.40        0.44      0.64 o
   9  -1   6        5.15        6.39      1.13 o
  10  -1   6        0.47        0.51      1.13 o
 -10   0   6        1.51        1.74      1.74 o
  -9   0   6        0.79       -0.14      0.61 o
  -8   0   6        0.00       -0.26      0.52 o
  -7   0   6       74.69       76.57      1.93 o
  -6   0   6        0.02        1.35      0.57 o
  -5   0   6       54.35       56.37      1.34 o
  -4   0   6      359.50      383.89      3.81 o
  -3   0   6     2487.57     2589.78     23.37 o
  -2   0   6      126.99      147.27      2.19 o
  -1   0   6      564.52      617.21      8.06 o
   0   0   6      764.66      796.00     10.14 o
   1   0   6        7.71        8.95      0.45 o
   2   0   6      178.98      204.11      2.12 o
   3   0   6       63.64       68.49      1.04 o
   4   0   6       21.26       23.32      0.87 o
   5   0   6       21.64       19.96      1.21 o
   6   0   6       23.27       20.57      1.89 o
   7   0   6        7.92        7.77      1.05 o
   8   0   6        0.14       -0.61      2.61 o
   9   0   6        0.18        0.07      1.07 o
  10   0   6        7.32        8.57      2.32 o
 -10   1   6        2.90        1.87      1.16 o
  -9   1   6        4.31        6.60      1.96 o
  -8   1   6       13.87       13.44      1.22 o
  -7   1   6       62.65       65.31      2.15 o
  -6   1   6       28.87       29.47      1.13 o
  -5   1   6       38.73       40.35      1.20 o
  -4   1   6       15.95       23.16      0.73 o
  -3   1   6      735.80      791.57      7.68 o
  -2   1   6      690.55      741.80      8.25 o
  -1   1   6       36.60       42.43      0.98 o
   0   1   6       18.55       20.36      0.77 o
   1   1   6        3.44        1.13      0.22 o
   2   1   6      110.58      102.45      1.35 o
   3   1   6      178.87      186.97      1.88 o
   4   1   6      130.92      129.18      2.01 o
   5   1   6      561.90      523.09      7.24 o
   6   1   6       11.94        9.88      1.09 o
   7   1   6        0.03       -0.17      1.60 o
   8   1   6        7.62        7.61      1.52 o
   9   1   6        0.19        2.90      1.33 o
 -11   2   6        0.08       -0.15      1.31 o
 -10   2   6        7.21       11.47      2.32 o
  -9   2   6        0.29       -0.67      0.76 o
  -8   2   6        4.38        7.32      1.31 o
  -7   2   6      161.57      163.14      3.67 o
  -6   2   6       54.30       53.02      1.53 o
  -5   2   6        0.18        0.11      0.27 o
  -4   2   6        5.61        3.63      0.37 o
  -3   2   6      212.18      240.01      3.29 o
  -2   2   6     1060.17     1048.27      9.21 o
  -1   2   6      322.08      333.23      3.38 o
   0   2   6      627.16      665.52      6.61 o
   1   2   6        0.24        0.75      0.21 o
   2   2   6        2.61        4.77      0.33 o
   3   2   6      406.48      367.81      5.94 o
   4   2   6        2.60        7.23      1.87 o
   5   2   6       33.69       28.94      3.19 o
   6   2   6       18.78       18.82      1.85 o
   7   2   6        0.16        0.36      0.92 o
   8   2   6        0.37        0.47      0.97 o
   9   2   6       30.47       38.57      3.07 o
 -11   3   6        2.69        4.79      1.89 o
 -10   3   6        0.20        2.32      1.60 o
  -9   3   6       15.07       14.32      1.74 o
  -8   3   6       80.19       89.54      6.05 o
  -7   3   6       16.70       15.07      1.25 o
  -6   3   6       10.77        9.02      0.69 o
  -5   3   6      138.70      139.34      3.50 o
  -4   3   6       32.96       33.07      1.06 o
  -3   3   6      126.80      119.31      1.84 o
  -2   3   6        2.27        1.51      0.25 o
  -1   3   6      244.27      254.97      2.70 o
   0   3   6      176.46      182.60      2.28 o
   1   3   6       67.89       63.51      0.96 o
   2   3   6      304.64      289.66      2.91 o
   3   3   6      117.85      115.63      1.98 o
   4   3   6        0.00       -0.04      0.31 o
   5   3   6        0.57        1.05      0.76 o
   6   3   6        0.08       -0.36      0.72 o
   7   3   6        0.63        0.65      0.87 o
   8   3   6        0.67        3.68      2.03 o
 -11   4   6        0.17       -1.16      1.16 o
 -10   4   6        0.57        1.02      1.45 o
  -9   4   6        5.37        6.18      1.33 o
  -8   4   6        2.12        2.61      0.77 o
  -7   4   6        3.47        2.77      0.59 o
  -6   4   6       32.21       32.23      1.41 o
  -5   4   6        0.46        0.23      0.36 o
  -4   4   6       78.08       84.52      2.41 o
  -3   4   6        8.30        8.02      0.93 o
  -2   4   6       32.77       34.15      0.94 o
  -1   4   6        0.77        0.97      0.30 o
   0   4   6       56.55       62.52      1.47 o
   1   4   6      155.04      164.06      2.12 o
   2   4   6        4.61        7.09      0.55 o
   3   4   6        3.87        4.96      0.55 o
   4   4   6        0.60        0.29      0.37 o
   5   4   6        2.55        2.93      0.88 o
   6   4   6        2.30        1.66      0.97 o
   7   4   6        0.97        0.29      0.97 o
   8   4   6        5.12        7.73      1.69 o
 -11   5   6        7.28        2.90      1.89 o
 -10   5   6        0.48       -1.02      1.02 o
  -9   5   6       11.23       12.40      2.90 o
  -8   5   6        7.82        7.58      0.87 o
  -7   5   6        0.71        0.48      0.52 o
  -6   5   6       21.36       23.09      1.33 o
  -5   5   6      422.97      410.03      5.09 o
  -4   5   6       21.20       21.49      1.09 o
  -3   5   6       11.91       10.94      0.88 o
  -2   5   6       81.74       70.11      1.66 o
  -1   5   6        5.52        4.01      0.55 o
   0   5   6        0.16        0.48      0.38 o
   1   5   6      208.57      196.77      3.01 o
   2   5   6        4.87        5.07      0.59 o
   3   5   6        2.00        2.71      0.58 o
   4   5   6        1.73        4.28      0.60 o
   5   5   6       13.76       16.07      1.23 o
   6   5   6        4.93        6.38      1.38 o
   7   5   6        0.06        0.94      1.07 o
 -11   6   6        0.04        1.60      1.74 o
 -10   6   6        1.27        1.74      1.60 o
  -9   6   6        0.20        0.63      0.94 o
  -8   6   6        1.52        2.02      0.68 o
  -7   6   6       15.08       13.50      1.11 o
  -6   6   6       52.78       48.88      1.84 o
  -5   6   6       71.82       66.92      1.99 o
  -4   6   6        9.54       10.53      1.05 o
  -3   6   6      121.18      118.39      2.20 o
  -2   6   6      152.05      146.85      2.80 o
  -1   6   6        0.51        1.45      0.41 o
   0   6   6        3.33        5.91      0.75 o
   1   6   6       28.87       29.83      1.49 o
   2   6   6        7.98       10.48      0.96 o
   3   6   6        0.02       -0.24      0.52 o
   4   6   6        3.47        4.79      0.64 o
   5   6   6       18.60       20.16      1.67 o
   6   6   6        8.18        8.35      1.96 o
 -11   7   6        1.66        3.63      2.03 o
 -10   7   6        2.88        1.89      1.74 o
  -9   7   6        3.37        4.39      1.13 o
  -8   7   6        2.89        1.07      0.79 o
  -7   7   6        0.32        1.26      0.63 o
  -6   7   6        0.01        0.67      0.61 o
  -5   7   6        0.51       -0.10      0.49 o
  -4   7   6       23.64       21.52      1.19 o
  -3   7   6        8.89        9.59      0.97 o
  -2   7   6        7.60        7.04      0.79 o
  -1   7   6       10.97       10.68      0.85 o
   0   7   6       13.31       14.68      1.09 o
   1   7   6        0.21        0.04      0.53 o
   2   7   6        0.96        1.48      0.65 o
   3   7   6        2.59        2.87      0.70 o
   4   7   6        5.99        4.50      0.90 o
   5   7   6        1.15       -0.15      1.60 o
 -10   8   6        1.60        0.15      1.45 o
  -9   8   6        2.83        4.35      1.31 o
  -8   8   6        0.24       -0.38      0.71 o
  -7   8   6        1.47        0.72      0.64 o
  -6   8   6        0.56       -0.54      0.57 o
  -5   8   6        0.45        0.19      0.66 o
  -4   8   6        9.29        8.24      0.99 o
  -3   8   6        1.29        0.66      0.50 o
  -2   8   6        3.25        3.35      0.69 o
  -1   8   6        0.11        0.44      0.47 o
   0   8   6        4.13        1.39      0.64 o
   1   8   6        5.21        7.20      0.95 o
   2   8   6        3.74        4.08      0.82 o
   3   8   6        0.26        0.25      0.71 o
   4   8   6        9.85       13.07      1.24 o
  -9   9   6        1.12        1.16      1.12 o
  -8   9   6        0.20       -0.07      0.74 o
  -7   9   6        1.14        1.34      0.74 o
  -6   9   6        0.03        0.39      0.78 o
  -5   9   6       29.42       35.00      1.98 o
  -4   9   6        0.53        1.47      0.58 o
  -3   9   6        0.02       -0.17      0.49 o
  -2   9   6        0.93        1.20      0.59 o
  -1   9   6       11.47       14.70      1.11 o
   0   9   6        0.12       -0.61      0.61 o
   1   9   6        0.19        1.58      0.79 o
   2   9   6        1.65        1.82      0.83 o
  -8  10   6        3.09        0.15      1.45 o
  -7  10   6        0.18       -0.49      0.66 o
  -6  10   6        4.27        4.36      0.98 o
  -5  10   6        0.05       -0.47      0.66 o
  -4  10   6        1.60        1.48      0.68 o
  -3  10   6        1.64       -0.23      0.60 o
  -2  10   6        6.51        8.70      1.00 o
  -1  10   6        2.39        2.54      0.85 o
   0  10   6        0.03       -0.53      0.72 o
   1  10   6        1.75        3.17      0.95 o
  -6  11   6        0.01       -0.08      0.65 o
  -5  11   6        0.03       -0.08      0.66 o
  -4  11   6        0.80        0.97      0.68 o
  -3  11   6        3.89        4.80      0.88 o
  -2  11   6        0.01        0.17      0.71 o
   3 -13   7        0.94        1.74      1.89 o
   4 -13   7        0.28       -1.31      1.31 o
  -1 -12   7        1.36        1.33      1.38 o
   0 -12   7        0.06       -0.05      0.91 o
   1 -12   7        3.12        2.32      1.45 o
   2 -12   7        5.17        7.98      2.32 o
   3 -12   7        1.26        4.21      1.89 o
   4 -12   7        0.10        0.87      1.60 o
   5 -12   7        0.28        1.16      1.60 o
   6 -12   7        0.88       -0.73      1.45 o
   7 -12   7        0.13        0.15      1.60 o
  -3 -11   7        0.71        0.10      0.86 o
  -2 -11   7        0.61        1.93      1.65 o
  -1 -11   7        0.01       -0.49      0.80 o
   0 -11   7        1.57        2.65      1.01 o
   1 -11   7        0.73        0.30      0.68 o
   2 -11   7        0.37       -0.05      0.80 o
   3 -11   7        3.96        1.60      1.45 o
   4 -11   7        9.46        6.97      2.03 o
   5 -11   7        0.06        0.15      1.31 o
   6 -11   7        0.65       -0.29      1.31 o
   7 -11   7        0.02        0.73      1.60 o
   8 -11   7        0.21       -0.44      1.45 o
  -4 -10   7        0.59       -0.32      0.69 o
  -3 -10   7        0.76       -0.66      0.66 o
  -2 -10   7        3.56        4.22      0.94 o
  -1 -10   7        0.45       -0.50      0.59 o
   0 -10   7        6.19        7.21      0.88 o
   1 -10   7       27.45       24.05      2.73 o
   2 -10   7        0.71        1.18      0.76 o
   3 -10   7        2.23        0.15      1.16 o
   4 -10   7        3.15        0.15      1.31 o
   5 -10   7        0.05        2.18      1.45 o
   6 -10   7       12.60       18.15      2.90 o
   7 -10   7        7.41        6.24      2.18 o
   8 -10   7        1.42        2.26      1.07 o
   9 -10   7        0.09        0.09      0.97 o
  -5  -9   7        1.55        0.72      0.99 o
  -4  -9   7        1.77        1.49      0.81 o
  -3  -9   7        6.84        5.25      1.00 o
  -2  -9   7        8.54        9.48      1.01 o
  -1  -9   7        2.80        1.92      0.70 o
   0  -9   7       52.78       51.66      1.74 o
   1  -9   7       58.99       59.24      1.83 o
   2  -9   7       38.40       39.59      1.70 o
   3  -9   7        0.30        1.31      1.31 o
   4  -9   7       69.53       75.92      4.65 o
   5  -9   7        2.52        4.36      1.60 o
   6  -9   7       11.63       13.68      1.53 o
   7  -9   7        0.66        1.27      1.52 o
   8  -9   7        2.15        3.30      1.12 o
   9  -9   7        0.24       -0.87      1.16 o
  10  -9   7        0.00       -0.44      1.31 o
  -6  -8   7        0.69        2.08      0.88 o
  -5  -8   7        0.00       -0.15      0.68 o
  -4  -8   7        0.35        1.13      0.68 o
  -3  -8   7       63.21       64.03      2.32 o
  -2  -8   7       19.53       14.69      2.44 o
  -1  -8   7       32.17       39.63      1.83 o
   0  -8   7        8.90        8.81      0.81 o
   1  -8   7        2.96        2.75      0.57 o
   2  -8   7       16.64       22.05      1.38 o
   3  -8   7       70.10       70.58      2.81 o
   4  -8   7       22.68       26.98      1.46 o
   5  -8   7        0.01        0.59      0.66 o
   6  -8   7        0.12        0.00      0.94 o
   7  -8   7       10.43       10.33      1.36 o
   8  -8   7       14.16       14.46      1.71 o
   9  -8   7        0.13        0.15      1.16 o
  10  -8   7        0.91        0.58      1.31 o
  -7  -7   7        1.33        1.22      0.83 o
  -6  -7   7        0.11        0.33      0.88 o
  -5  -7   7        0.00       -0.35      0.61 o
  -4  -7   7       28.34       30.68      1.84 o
  -3  -7   7        0.00       -0.31      0.53 o
  -2  -7   7        1.00        1.03      0.49 o
  -1  -7   7        0.92        0.66      0.41 o
   0  -7   7        0.05       -0.09      0.32 o
   1  -7   7      146.13      143.54      4.86 o
   2  -7   7       72.33       70.06      2.62 o
   3  -7   7       39.64       36.06      1.43 o
   4  -7   7       36.26       34.26      1.92 o
   5  -7   7        4.72        5.31      1.52 o
   6  -7   7       40.01       36.65      1.83 o
   7  -7   7        0.07       -0.50      0.66 o
   8  -7   7        1.13        0.44      0.82 o
   9  -7   7        3.89        4.06      1.60 o
  10  -7   7        8.14        6.68      1.89 o
  -8  -6   7        0.78       -0.08      1.32 o
  -7  -6   7        0.03       -0.67      0.67 o
  -6  -6   7        0.64        2.13      0.81 o
  -5  -6   7        1.58        3.57      0.81 o
  -4  -6   7        0.01       -0.34      0.47 o
  -3  -6   7       16.03       11.99      1.06 o
  -2  -6   7       24.20       23.30      1.14 o
  -1  -6   7        1.93        2.65      0.36 o
   0  -6   7       27.95       28.48      0.74 o
   1  -6   7        0.06        0.36      0.24 o
   2  -6   7       10.31       13.20      0.70 o
   3  -6   7      260.25      274.61      4.18 o
   4  -6   7        4.32        2.44      0.49 o
   5  -6   7      180.84      178.03      3.84 o
   6  -6   7        0.69        1.73      0.78 o
   7  -6   7       16.19       16.54      1.37 o
   8  -6   7       11.15       10.75      1.49 o
   9  -6   7        4.71        6.94      1.32 o
  10  -6   7        1.17        0.73      1.45 o
  -9  -5   7        0.09       -0.21      0.81 o
  -8  -5   7        2.21        2.10      0.85 o
  -7  -5   7        0.70       -0.01      0.64 o
  -6  -5   7       27.78       34.51      1.95 o
  -5  -5   7        1.35        1.09      0.61 o
  -4  -5   7       13.19       11.57      1.03 o
  -3  -5   7       24.63       27.67      2.42 o
  -2  -5   7        0.63        0.58      0.25 o
  -1  -5   7        1.27        2.29      0.26 o
   0  -5   7      189.67      207.82      2.50 o
   1  -5   7       55.81       61.20      1.35 o
   2  -5   7      418.58      459.93      4.37 o
   3  -5   7       41.32       39.04      1.04 o
   4  -5   7      147.06      143.57      2.72 o
   5  -5   7      153.79      149.33      3.83 o
   6  -5   7       96.84       98.47      4.36 o
   7  -5   7       42.58       46.65      2.51 o
   8  -5   7        2.01        1.77      0.97 o
   9  -5   7        0.18        0.73      1.01 o
  10  -5   7        3.09        3.70      1.05 o
  -9  -4   7        0.14        0.54      0.81 o
  -8  -4   7        7.31        7.63      1.76 o
  -7  -4   7       19.27       16.12      1.40 o
  -6  -4   7        0.96        2.03      0.66 o
  -5  -4   7       17.85       16.37      2.04 o
  -4  -4   7       66.82       67.64      1.77 o
  -3  -4   7        0.84        0.65      0.26 o
  -2  -4   7       27.71       24.55      0.72 o
  -1  -4   7      104.26      108.33      1.54 o
   0  -4   7        1.33        0.42      0.17 o
   1  -4   7       56.37       61.07      0.89 o
   2  -4   7      352.31      374.62      4.21 o
   3  -4   7       55.38       55.17      1.49 o
   4  -4   7       18.60       19.97      0.89 o
   5  -4   7      136.43      137.26      2.71 o
   6  -4   7      192.95      193.75      4.12 o
   7  -4   7        0.00        0.28      0.80 o
   8  -4   7       17.99       19.42      1.88 o
   9  -4   7        0.31       -0.11      0.76 o
  10  -4   7        0.32        0.23      0.78 o
 -10  -3   7        1.08        1.10      2.32 o
  -9  -3   7        2.78        4.18      0.97 o
  -8  -3   7        4.49        3.87      0.85 o
  -7  -3   7        0.11        0.52      0.57 o
  -6  -3   7       20.13       20.85      1.39 o
  -5  -3   7        0.56        0.19      0.42 o
  -4  -3   7        1.82        2.22      0.43 o
  -3  -3   7       20.79       17.99      0.75 o
  -2  -3   7        7.27        7.98      0.44 o
  -1  -3   7       43.04       42.41      0.75 o
   0  -3   7     1207.18     1266.55     16.78 o
   1  -3   7       97.95      105.19      2.01 o
   2  -3   7        0.99        1.15      0.19 o
   3  -3   7      401.79      439.08      5.59 o
   4  -3   7      152.36      146.06      2.20 o
   5  -3   7        0.06       -0.32      0.39 o
   6  -3   7       16.86       20.02      1.38 o
   7  -3   7       18.54       19.34      1.84 o
   8  -3   7       45.57       40.36      2.81 o
   9  -3   7        4.46        5.96      1.14 o
  10  -3   7       15.07       21.17      1.82 o
 -10  -2   7        0.37       -0.20      0.87 o
  -9  -2   7        2.09        1.35      0.76 o
  -8  -2   7        0.12        0.90      0.69 o
  -7  -2   7        2.06        0.79      0.61 o
  -6  -2   7        6.15        5.77      0.76 o
  -5  -2   7       46.91       47.31      2.35 o
  -4  -2   7        0.25        0.38      0.21 o
  -3  -2   7       47.90       47.34      1.04 o
  -2  -2   7      114.30      113.77      1.56 o
  -1  -2   7        2.07        2.69      0.29 o
   0  -2   7      143.29      154.34      3.77 o
   1  -2   7     1177.12     1282.41     17.65 o
   2  -2   7       16.58       17.91      0.51 o
   3  -2   7       11.27       12.87      0.62 o
   4  -2   7       66.08       66.55      1.53 o
   5  -2   7      265.65      267.01      3.91 o
   6  -2   7       19.50       18.21      1.36 o
   7  -2   7       23.68       17.07      1.67 o
   8  -2   7        3.70        2.44      0.78 o
   9  -2   7       20.53       24.59      1.84 o
  10  -2   7       12.41       13.89      1.56 o
 -10  -1   7        0.29       -0.69      0.80 o
  -9  -1   7        1.73       -0.20      0.84 o
  -8  -1   7       10.04        7.60      1.02 o
  -7  -1   7        3.95        4.23      0.67 o
  -6  -1   7        4.58        4.89      0.63 o
  -5  -1   7        3.75        5.00      0.75 o
  -4  -1   7       97.83      115.65      1.59 o
  -3  -1   7        2.12        2.96      0.40 o
  -2  -1   7      431.88      469.47      4.76 o
  -1  -1   7       25.38       23.48      0.64 o
   0  -1   7        0.53        0.82      0.15 o
   1  -1   7        7.30       12.33      0.50 o
   2  -1   7      232.37      239.38      2.76 o
   3  -1   7      828.15      843.77      8.25 o
   4  -1   7       44.33       49.76      1.62 o
   5  -1   7        8.32       10.09      1.01 o
   6  -1   7       32.32       32.97      1.68 o
   7  -1   7        6.14        6.08      1.34 o
   8  -1   7        0.63        0.48      0.73 o
   9  -1   7        0.21        0.00      0.83 o
  10  -1   7        0.78       -0.29      1.05 o
 -10   0   7        1.65        2.03      1.89 o
  -9   0   7        0.59        0.19      0.72 o
  -8   0   7      231.05      222.24      3.98 o
  -7   0   7       33.87       34.27      1.39 o
  -6   0   7      198.07      200.95      3.41 o
  -5   0   7        0.82        0.23      0.26 o
  -4   0   7      398.55      417.10      4.15 o
  -3   0   7        7.11        8.35      0.48 o
  -2   0   7       45.57       52.45      0.97 o
  -1   0   7      828.40      897.13      8.53 o
   0   0   7       11.11       14.07      0.77 o
   1   0   7        9.97        9.35      0.42 o
   2   0   7      160.21      168.83      1.89 o
   3   0   7        3.67        4.28      0.36 o
   4   0   7        0.91        0.94      0.37 o
   5   0   7        0.67        1.62      0.63 o
   6   0   7        1.38        2.37      0.60 o
   7   0   7        5.49        5.55      1.14 o
   8   0   7       11.72       16.87      3.12 o
   9   0   7        0.22       -0.97      0.97 o
 -10   1   7        0.17       -0.51      0.92 o
  -9   1   7        0.52       -0.02      0.70 o
  -8   1   7       34.98       35.82      1.85 o
  -7   1   7      128.50      136.72      6.17 o
  -6   1   7       35.34       32.52      1.49 o
  -5   1   7       17.84       14.62      0.89 o
  -4   1   7      129.80      133.88      1.96 o
  -3   1   7      272.74      294.51      3.38 o
  -2   1   7       98.48       93.88      1.58 o
  -1   1   7       41.39       44.49      1.36 o
   0   1   7      107.08      120.71      1.70 o
   1   1   7        0.06        0.00      0.15 o
   2   1   7       29.62       29.32      0.66 o
   3   1   7        0.01        0.14      0.18 o
   4   1   7       68.53       71.53      2.11 o
   5   1   7       32.27       38.25      1.80 o
   6   1   7       43.25       41.04      1.55 o
   7   1   7       61.77       63.94      6.75 o
   8   1   7        9.02        8.71      2.18 o
   9   1   7        7.55       11.74      2.69 o
 -11   2   7        2.93        3.19      1.74 o
 -10   2   7        0.24       -0.70      0.87 o
  -9   2   7       20.25       22.19      6.39 o
  -8   2   7       22.31       22.66      1.61 o
  -7   2   7       19.87       21.12      1.47 o
  -6   2   7       13.57       13.18      0.94 o
  -5   2   7      239.64      246.47      3.65 o
  -4   2   7       28.52       30.69      0.91 o
  -3   2   7       25.47       22.58      0.77 o
  -2   2   7      368.28      405.69      4.05 o
  -1   2   7      108.32      110.66      1.47 o
   0   2   7      651.49      647.38      6.08 o
   1   2   7        0.16        0.31      0.19 o
   2   2   7       10.04       10.10      0.46 o
   3   2   7      109.87      110.06      1.73 o
   4   2   7       66.87       69.85      1.64 o
   5   2   7       42.43       31.65      2.26 o
   6   2   7        6.94        6.03      1.28 o
   7   2   7        0.52        0.97      1.09 o
   8   2   7        3.19        5.28      1.49 o
   9   2   7        8.30       13.13      2.10 o
 -11   3   7        2.70        7.26      2.18 o
 -10   3   7        0.52        0.58      1.03 o
  -9   3   7       20.57       20.91      2.09 o
  -8   3   7      134.28      138.56      7.51 o
  -7   3   7       45.74       43.84      1.89 o
  -6   3   7       15.88       14.96      1.05 o
  -5   3   7        5.07        5.37      0.58 o
  -4   3   7      138.00      126.79      2.50 o
  -3   3   7       61.08       62.16      1.75 o
  -2   3   7        9.22        9.85      0.60 o
  -1   3   7       74.50       77.16      1.25 o
   0   3   7        1.29        2.56      0.32 o
   1   3   7        1.23        1.03      0.27 o
   2   3   7        0.37        0.44      0.25 o
   3   3   7        0.83        0.34      0.37 o
   4   3   7       27.05       28.95      1.45 o
   5   3   7       19.40       15.82      1.69 o
   6   3   7        3.46        3.55      1.07 o
   7   3   7        0.95        2.10      1.03 o
   8   3   7        3.01        5.69      2.40 o
 -11   4   7        0.03        0.29      1.60 o
 -10   4   7        0.73       -1.16      1.16 o
  -9   4   7        0.85        2.30      1.07 o
  -8   4   7        0.03       -0.08      0.61 o
  -7   4   7        3.08        4.20      0.68 o
  -6   4   7        2.14        1.21      0.47 o
  -5   4   7      155.94      156.70      2.84 o
  -4   4   7      291.14      286.91      4.22 o
  -3   4   7       51.68       47.63      1.34 o
  -2   4   7       48.73       49.00      1.34 o
  -1   4   7        6.72        9.18      0.71 o
   0   4   7       11.74       13.51      0.85 o
   1   4   7       29.56       32.27      1.08 o
   2   4   7      220.81      217.17      3.12 o
   3   4   7       42.20       42.14      1.21 o
   4   4   7        0.01        0.07      0.45 o
   5   4   7        2.35        2.82      1.45 o
   6   4   7        6.72        8.53      1.49 o
   7   4   7        2.70        0.99      1.07 o
 -11   5   7        1.76        3.19      2.03 o
 -10   5   7        0.42       -0.15      1.16 o
  -9   5   7        0.94        0.23      0.87 o
  -8   5   7        9.69        8.45      0.96 o
  -7   5   7        1.41        0.66      0.53 o
  -6   5   7        5.67        5.26      0.78 o
  -5   5   7       84.55       85.99      2.43 o
  -4   5   7      215.32      206.93      3.84 o
  -3   5   7      812.72      762.53      9.02 o
  -2   5   7       70.26       74.14      1.80 o
  -1   5   7       87.00       85.39      1.95 o
   0   5   7        7.42        5.55      0.63 o
   1   5   7       82.98       80.22      1.80 o
   2   5   7       27.73       25.56      1.35 o
   3   5   7        0.00        0.49      0.40 o
   4   5   7        0.44        0.15      0.47 o
   5   5   7        0.96        1.44      0.91 o
   6   5   7        6.57        6.42      1.32 o
 -11   6   7        0.10       -1.31      1.45 o
 -10   6   7        0.39        0.58      1.60 o
  -9   6   7        0.01       -0.29      1.38 o
  -8   6   7        1.71        2.36      0.72 o
  -7   6   7        0.28        0.84      0.58 o
  -6   6   7        6.11        4.37      0.75 o
  -5   6   7      157.75      147.63      3.23 o
  -4   6   7       54.31       52.36      1.62 o
  -3   6   7       11.25       11.19      0.95 o
  -2   6   7       17.48       15.42      1.01 o
  -1   6   7      118.21      112.39      2.53 o
   0   6   7        1.50        0.99      0.43 o
   1   6   7        3.17        4.15      0.64 o
   2   6   7       19.42       24.00      1.41 o
   3   6   7        0.48        2.12      0.77 o
   4   6   7        1.63        0.70      0.61 o
   5   6   7        0.65       -0.58      1.02 o
   6   6   7        2.40        0.97      1.07 o
 -10   7   7        0.04       -0.44      1.31 o
  -9   7   7        0.59        0.41      0.76 o
  -8   7   7        1.31        2.60      0.75 o
  -7   7   7        0.15       -0.07      0.53 o
  -6   7   7       21.93       22.51      1.50 o
  -5   7   7       54.23       50.70      2.49 o
  -4   7   7      112.85      107.78      2.44 o
  -3   7   7        1.88        2.52      0.67 o
  -2   7   7        3.90        2.82      0.68 o
  -1   7   7        8.44        8.67      0.83 o
   0   7   7        0.35        0.83      0.49 o
   1   7   7       11.05        9.41      1.00 o
   2   7   7        0.54       -0.07      0.57 o
   3   7   7        2.23        2.03      0.69 o
   4   7   7        1.19        0.61      0.66 o
 -10   8   7        0.11       -1.02      1.45 o
  -9   8   7        0.01        0.58      0.92 o
  -8   8   7        6.60        7.45      1.04 o
  -7   8   7        2.22        1.49      0.70 o
  -6   8   7        0.00       -0.22      0.58 o
  -5   8   7        0.28       -0.02      0.72 o
  -4   8   7        3.50        3.78      0.84 o
  -3   8   7       23.32       23.82      1.30 o
  -2   8   7        4.84        2.82      0.62 o
  -1   8   7        0.28        0.81      0.52 o
   0   8   7        5.97        6.42      1.07 o
   1   8   7        0.94        0.60      0.68 o
   2   8   7        2.29        2.67      0.76 o
   3   8   7        0.96        2.66      0.89 o
  -9   9   7        0.06        0.68      0.97 o
  -8   9   7        1.20        0.83      1.11 o
  -7   9   7        0.06        0.17      0.86 o
  -6   9   7        0.48        1.31      0.93 o
  -5   9   7        0.00       -0.74      0.74 o
  -4   9   7        1.58        2.49      0.65 o
  -3   9   7        0.61        0.57      0.56 o
  -2   9   7        9.96       14.22      1.12 o
  -1   9   7       13.76       15.59      2.01 o
   0   9   7        0.82        1.41      0.78 o
   1   9   7        4.89        4.74      1.01 o
   2   9   7        7.88       11.92      1.29 o
  -8  10   7        0.00        0.29      1.60 o
  -7  10   7        0.31        1.25      0.81 o
  -6  10   7        2.68        4.42      1.02 o
  -5  10   7        0.21        0.44      0.66 o
  -4  10   7        0.45       -0.18      0.63 o
  -3  10   7        2.47        3.16      0.79 o
  -2  10   7        0.15        0.60      0.69 o
  -1  10   7        5.48        6.53      1.39 o
   0  10   7        4.11        4.65      1.05 o
  -1 -12   8        0.00        0.34      0.94 o
   0 -12   8        1.20        0.38      0.97 o
   1 -12   8        1.42        2.18      1.31 o
   2 -12   8        0.44        0.44      1.60 o
   3 -12   8        2.84        4.79      2.03 o
   4 -12   8        3.61        4.50      2.03 o
   5 -12   8        0.27       -0.15      1.60 o
   6 -12   8        0.51       11.32      2.90 o
   7 -12   8        1.55        1.89      1.74 o
  -3 -11   8        2.04        3.42      1.05 o
  -2 -11   8        4.20        3.72      0.98 o
  -1 -11   8        0.32       -0.33      0.83 o
   0 -11   8        1.69       -0.47      0.76 o
   1 -11   8        6.64        6.73      1.32 o
   2 -11   8        2.73        2.18      1.45 o
   3 -11   8        0.02        0.87      1.45 o
   4 -11   8        0.23       -0.87      1.31 o
   5 -11   8        0.50       -1.02      1.02 o
   6 -11   8        0.71        2.61      1.74 o
   7 -11   8        0.45        0.87      1.74 o
   8 -11   8        0.78        2.47      1.89 o
  -4 -10   8        0.51        0.85      0.81 o
  -3 -10   8        7.44        6.99      1.92 o
  -2 -10   8        1.69        1.74      0.84 o
  -1 -10   8        1.53        1.45      0.75 o
   0 -10   8       15.73       15.15      1.22 o
   1 -10   8        0.36       -0.01      0.57 o
   2 -10   8        6.07        3.34      1.60 o
   3 -10   8       15.90       11.32      2.32 o
   4 -10   8        4.14        5.95      1.89 o
   5 -10   8        2.34        1.74      1.60 o
   6 -10   8        0.04       -0.58      1.45 o
   7 -10   8        4.43        3.52      2.25 o
   8 -10   8        0.01        0.27      0.94 o
   9 -10   8        1.31        1.60      1.05 o
  -5  -9   8        0.00        0.07      0.81 o
  -4  -9   8        5.91        7.22      1.14 o
  -3  -9   8       10.60       11.19      1.28 o
  -2  -9   8        0.31       -0.06      0.56 o
  -1  -9   8       43.55       44.64      1.87 o
   0  -9   8        1.06        1.04      0.54 o
   1  -9   8       33.46       33.57      1.57 o
   2  -9   8       88.26       90.53      2.64 o
   3  -9   8        4.25        1.81      0.92 o
   4  -9   8        0.44        0.00      1.16 o
   5  -9   8       27.54       27.15      3.34 o
   6  -9   8        1.14        1.43      0.83 o
   7  -9   8        3.03        2.08      0.97 o
   8  -9   8        0.16        0.09      0.87 o
   9  -9   8        0.24       -0.58      1.02 o
  -6  -8   8        1.21        2.75      0.91 o
  -5  -8   8        0.51        1.58      0.96 o
  -4  -8   8       10.63       10.94      1.25 o
  -3  -8   8        0.81        0.24      0.64 o
  -2  -8   8        0.96        0.20      1.01 o
  -1  -8   8       11.81       10.96      0.92 o
   0  -8   8        1.66        1.09      0.65 o
   1  -8   8       79.16       78.69      1.99 o
   2  -8   8        7.80       10.45      1.38 o
   3  -8   8       17.78       21.62      1.90 o
   4  -8   8        0.13        0.97      0.90 o
   5  -8   8       49.37       47.42      1.92 o
   6  -8   8       30.29       35.99      2.26 o
   7  -8   8        0.89        0.70      0.87 o
   8  -8   8        0.01       -0.73      0.73 o
   9  -8   8        0.03        0.00      1.16 o
  10  -8   8        2.47        4.79      1.74 o
  -7  -7   8        4.02        7.60      1.25 o
  -6  -7   8        1.01        0.70      0.72 o
  -5  -7   8        1.15        0.62      0.63 o
  -4  -7   8       42.97       40.06      2.05 o
  -3  -7   8        1.33        1.52      0.64 o
  -2  -7   8        0.02        0.39      0.50 o
  -1  -7   8       24.85       22.72      1.17 o
   0  -7   8       64.12       66.40      1.76 o
   1  -7   8       98.71       95.01      2.45 o
   2  -7   8      159.59      153.74      5.61 o
   3  -7   8       11.84       12.17      0.86 o
   4  -7   8       18.75       17.77      1.26 o
   5  -7   8       19.78       18.20      1.41 o
   6  -7   8       26.51       23.90      1.62 o
   7  -7   8        8.92        7.18      1.21 o
   8  -7   8        5.31        5.95      1.74 o
   9  -7   8        0.64        0.44      1.16 o
  10  -7   8        1.30        1.16      1.45 o
  -8  -6   8        0.28       -0.01      0.77 o
  -7  -6   8        4.49        2.31      1.09 o
  -6  -6   8        0.01        0.59      0.70 o
  -5  -6   8       64.00       60.73      2.26 o
  -4  -6   8       11.29        8.08      1.00 o
  -3  -6   8      226.73      224.22      4.52 o
  -2  -6   8        2.78        2.69      0.50 o
  -1  -6   8       18.79       18.78      1.19 o
   0  -6   8        4.12        4.33      0.96 o
   1  -6   8        4.86        5.49      0.50 o
   2  -6   8       59.69       64.34      1.41 o
   3  -6   8       23.27       27.43      1.17 o
   4  -6   8       22.63       23.48      1.50 o
   5  -6   8       26.16       27.15      1.64 o
   6  -6   8       35.98       35.74      1.88 o
   7  -6   8        0.55        0.07      0.74 o
   8  -6   8       10.50       12.29      2.40 o
   9  -6   8        2.58        2.18      1.18 o
  10  -6   8        0.09        1.66      2.47 o
  -9  -5   8        0.31        0.48      0.85 o
  -8  -5   8       14.51       14.41      1.50 o
  -7  -5   8       29.80       29.27      1.92 o
  -6  -5   8       31.56       30.68      1.85 o
  -5  -5   8       27.72       25.02      1.59 o
  -4  -5   8      172.55      161.30      3.60 o
  -3  -5   8       11.22        9.14      0.86 o
  -2  -5   8        5.49        4.03      0.39 o
  -1  -5   8        2.96        5.18      0.45 o
   0  -5   8       16.74       22.89      1.20 o
   1  -5   8      490.29      496.13      6.95 o
   2  -5   8      320.81      336.76      4.93 o
   3  -5   8      298.45      310.55      4.73 o
   4  -5   8       94.11      104.99      2.74 o
   5  -5   8      113.96      116.80      2.58 o
   6  -5   8        7.37        7.12      0.96 o
   7  -5   8       21.51       20.36      2.10 o
   8  -5   8        0.13        0.15      1.02 o
   9  -5   8        0.00        0.96      1.01 o
  10  -5   8        0.39       -0.76      0.76 o
  -9  -4   8        0.47        0.27      1.03 o
  -8  -4   8        2.77        1.12      0.78 o
  -7  -4   8        0.17       -0.47      0.71 o
  -6  -4   8        5.12        3.32      0.78 o
  -5  -4   8       44.28       44.00      2.46 o
  -4  -4   8        6.34        8.82      1.18 o
  -3  -4   8       24.37       19.55      0.74 o
  -2  -4   8        0.01       -0.02      0.19 o
  -1  -4   8        3.28        4.83      0.35 o
   0  -4   8        0.00        0.51      0.19 o
   1  -4   8      198.02      206.01      2.16 o
   2  -4   8      108.39      116.03      2.32 o
   3  -4   8      403.79      397.38      5.71 o
   4  -4   8       29.16       27.89      1.84 o
   5  -4   8        3.58        5.22      0.71 o
   6  -4   8       41.78       39.16      1.68 o
   7  -4   8      110.82      103.24      4.79 o
   8  -4   8       19.06       17.41      1.94 o
   9  -4   8        7.01        9.18      1.28 o
  10  -4   8        0.76        0.26      0.89 o
 -10  -3   8        0.16       -0.28      0.97 o
  -9  -3   8        1.42        2.60      0.85 o
  -8  -3   8        0.01       -0.26      0.64 o
  -7  -3   8        6.35        4.98      0.88 o
  -6  -3   8        4.22        4.04      0.77 o
  -5  -3   8        5.61        6.04      0.77 o
  -4  -3   8        4.41        3.24      0.50 o
  -3  -3   8        0.33        0.18      0.19 o
  -2  -3   8       19.26       15.11      0.66 o
  -1  -3   8     1094.59     1086.75      9.43 o
   0  -3   8     1350.24     1347.64     14.14 o
   1  -3   8       21.68       19.13      0.99 o
   2  -3   8        0.06        0.53      0.27 o
   3  -3   8        7.88        7.98      1.22 o
   4  -3   8      330.40      305.55      4.75 o
   5  -3   8      633.38      607.93      8.34 o
   6  -3   8        9.50        7.89      1.29 o
   7  -3   8       41.25       34.10      2.37 o
   8  -3   8       13.22       10.06      1.74 o
   9  -3   8        0.59       -0.16      0.81 o
  10  -3   8        2.22        3.34      1.08 o
 -10  -2   8        0.77       -0.55      1.45 o
  -9  -2   8        3.22        3.35      0.89 o
  -8  -2   8        0.00        0.54      0.61 o
  -7  -2   8       15.76       15.75      1.69 o
  -6  -2   8       10.35        9.56      1.67 o
  -5  -2   8        8.83       11.16      0.81 o
  -4  -2   8        0.70        1.38      0.25 o
  -3  -2   8       26.40       30.46      0.71 o
  -2  -2   8      831.90      836.51      7.92 o
  -1  -2   8     2032.56     2008.53     17.91 o
   0  -2   8        1.17       -0.12      0.20 o
   1  -2   8      691.76      722.91     10.64 o
   2  -2   8       45.43       41.74      1.13 o
   3  -2   8       54.48       49.75      1.01 o
   4  -2   8       12.36       10.39      0.88 o
   5  -2   8      214.14      197.30      5.55 o
   6  -2   8       14.21       15.59      1.45 o
   7  -2   8        0.10        0.10      0.73 o
   8  -2   8       10.55       10.61      1.31 o
   9  -2   8        0.11       -0.27      0.85 o
  10  -2   8        3.38        3.62      1.08 o
 -10  -1   8        0.18        0.29      1.31 o
  -9  -1   8        0.15        0.16      0.66 o
  -8  -1   8        3.86        4.73      0.86 o
  -7  -1   8       47.20       47.57      1.62 o
  -6  -1   8       83.81       83.76      2.30 o
  -5  -1   8       30.11       31.94      1.34 o
  -4  -1   8       24.88       30.07      0.76 o
  -3  -1   8       29.88       26.27      0.76 o
  -2  -1   8      842.33      873.98      8.23 o
  -1  -1   8       33.80       28.81      0.88 o
   0  -1   8       89.65       85.54      1.22 o
   1  -1   8        8.69        9.20      0.45 o
   2  -1   8      142.62      143.65      1.94 o
   3  -1   8      135.13      130.81      1.93 o
   4  -1   8        0.68        0.31      0.35 o
   5  -1   8        0.21        0.20      0.55 o
   6  -1   8       18.00       14.72      1.25 o
   7  -1   8        0.10       -0.01      0.64 o
   8  -1   8        0.06       -0.45      0.78 o
   9  -1   8        0.41        0.86      0.89 o
  10  -1   8        0.00       -0.69      1.01 o
 -11   0   8        0.01       -0.58      1.45 o
 -10   0   8        9.14        9.29      2.47 o
  -9   0   8       16.99       18.91      1.62 o
  -8   0   8        4.10        3.07      0.85 o
  -7   0   8        0.74        0.70      0.50 o
  -6   0   8       25.05       27.05      1.20 o
  -5   0   8       23.43       22.96      1.02 o
  -4   0   8      229.84      240.96      2.74 o
  -3   0   8      230.83      232.26      3.06 o
  -2   0   8        5.63        7.53      0.46 o
  -1   0   8      587.53      598.97      6.40 o
   0   0   8      209.88      209.96      2.65 o
   1   0   8      651.75      657.13      6.05 o
   2   0   8        4.38        4.42      0.37 o
   3   0   8        3.79        4.25      0.43 o
   4   0   8        1.04        1.28      0.47 o
   5   0   8       86.75       79.01      2.42 o
   6   0   8        0.04        0.50      0.52 o
   7   0   8       18.02       22.52      1.89 o
   8   0   8        0.05       -0.22      0.92 o
   9   0   8        0.95        1.94      1.22 o
 -10   1   8        0.00        0.68      1.07 o
  -9   1   8        1.50        1.70      0.83 o
  -8   1   8        9.69        7.37      1.06 o
  -7   1   8        5.43        5.95      0.91 o
  -6   1   8       18.04       18.19      1.36 o
  -5   1   8       46.17       52.52      1.56 o
  -4   1   8      126.82      138.94      2.08 o
  -3   1   8       75.66       76.60      1.99 o
  -2   1   8       33.02       27.51      0.97 o
  -1   1   8        0.15        0.63      0.24 o
   0   1   8      114.48      111.86      1.68 o
   1   1   8       25.10       24.74      0.73 o
   2   1   8      106.95      108.59      1.43 o
   3   1   8        0.44        0.74      0.29 o
   4   1   8      158.50      147.34      3.90 o
   5   1   8        5.90        6.49      0.81 o
   6   1   8        0.05       -0.24      0.57 o
   7   1   8        0.15        0.00      1.31 o
   8   1   8        3.40        6.24      1.49 o
   9   1   8        4.20        3.56      1.54 o
 -11   2   8        0.42        0.73      1.74 o
 -10   2   8        6.24        4.65      1.33 o
  -9   2   8       44.00       52.89      3.43 o
  -8   2   8        2.25        2.28      0.81 o
  -7   2   8       25.87       32.17      1.90 o
  -6   2   8        6.12        5.07      0.69 o
  -5   2   8       24.88       27.90      1.35 o
  -4   2   8      526.67      539.60      6.78 o
  -3   2   8      148.21      153.55      2.39 o
  -2   2   8        6.31        9.40      0.53 o
  -1   2   8       16.22       15.82      0.66 o
   0   2   8      153.78      157.17      1.92 o
   1   2   8        9.79       11.58      0.55 o
   2   2   8        4.39        3.14      0.37 o
   3   2   8      207.45      203.11      2.65 o
   4   2   8        7.29        7.50      0.83 o
   5   2   8        0.33        0.70      0.76 o
   6   2   8        3.58        2.94      1.07 o
   7   2   8        4.09        4.54      1.28 o
   8   2   8       20.20       21.05      2.36 o
 -11   3   8        0.12       -0.73      1.60 o
 -10   3   8        3.32        2.98      1.23 o
  -9   3   8        1.43        2.79      0.89 o
  -8   3   8        1.63        2.81      0.89 o
  -7   3   8       11.06       11.20      0.95 o
  -6   3   8        2.57        2.78      0.61 o
  -5   3   8        2.83        3.07      0.61 o
  -4   3   8        7.99        6.85      0.66 o
  -3   3   8       73.38       72.89      2.70 o
  -2   3   8      260.98      236.00      3.24 o
  -1   3   8       10.55       10.35      0.58 o
   0   3   8        0.45       -0.23      0.29 o
   1   3   8        3.13        2.84      0.38 o
   2   3   8      141.34      140.04      1.97 o
   3   3   8       13.91       15.11      0.85 o
   4   3   8        3.85        3.73      1.07 o
   5   3   8       15.88       16.37      1.74 o
   6   3   8       13.89       14.15      1.79 o
   7   3   8        1.09        0.61      1.16 o
   8   3   8        5.65        7.09      1.63 o
 -11   4   8        0.27        0.73      1.89 o
 -10   4   8        2.02        0.80      1.03 o
  -9   4   8        1.14        0.13      0.72 o
  -8   4   8        0.98        0.84      0.72 o
  -7   4   8       12.31       12.80      1.10 o
  -6   4   8        0.60        0.36      0.52 o
  -5   4   8       12.48       16.25      1.19 o
  -4   4   8      257.26      247.54      4.33 o
  -3   4   8       21.98       21.71      1.11 o
  -2   4   8      248.36      235.79      5.48 o
  -1   4   8      518.79      497.84      6.32 o
   0   4   8        0.48        0.72      0.41 o
   1   4   8       28.98       30.91      1.27 o
   2   4   8        5.06        5.81      0.59 o
   3   4   8        0.05       -0.04      0.38 o
   4   4   8        2.97        3.92      0.84 o
   5   4   8        7.81       10.45      1.54 o
   6   4   8        0.01        0.02      0.91 o
   7   4   8        1.86        1.67      1.13 o
 -11   5   8        4.09       11.47      2.61 o
 -10   5   8        1.97        2.65      1.28 o
  -9   5   8        3.13        3.64      1.18 o
  -8   5   8        0.19        0.65      0.57 o
  -7   5   8        1.84        1.47      0.59 o
  -6   5   8        5.61        4.62      0.70 o
  -5   5   8       49.61       47.74      2.18 o
  -4   5   8       35.32       38.97      2.16 o
  -3   5   8        0.11        0.17      0.46 o
  -2   5   8      110.04      101.38      2.30 o
  -1   5   8        0.03        0.45      0.45 o
   0   5   8        3.68        3.88      0.59 o
   1   5   8        5.60        3.60      0.82 o
   2   5   8        8.96        9.90      1.09 o
   3   5   8        0.07        0.17      0.55 o
   4   5   8        4.01        6.90      0.91 o
   5   5   8        0.20        1.33      1.01 o
   6   5   8        1.79        0.05      1.67 o
 -10   6   8        0.53        0.29      1.45 o
  -9   6   8        0.71        2.17      1.22 o
  -8   6   8        2.20        3.28      0.79 o
  -7   6   8       23.52       24.43      1.60 o
  -6   6   8       31.70       26.61      1.59 o
  -5   6   8       48.91       46.81      1.67 o
  -4   6   8        7.39        8.52      0.91 o
  -3   6   8       14.82       14.43      1.04 o
  -2   6   8       68.27       68.09      2.13 o
  -1   6   8        0.47        0.47      0.47 o
   0   6   8       12.74       11.02      0.87 o
   1   6   8        0.04       -0.46      0.46 o
   2   6   8       24.09       23.91      1.42 o
   3   6   8        3.42        3.73      0.76 o
   4   6   8        1.84        1.10      1.02 o
 -10   7   8        0.02       -1.31      1.31 o
  -9   7   8        0.05       -0.20      0.77 o
  -8   7   8        3.18        1.74      0.71 o
  -7   7   8        1.96        1.98      0.71 o
  -6   7   8       10.77        9.22      1.05 o
  -5   7   8       38.59       40.30      1.93 o
  -4   7   8       36.03       29.91      1.71 o
  -3   7   8        7.83        5.66      0.87 o
  -2   7   8        2.75        2.03      0.63 o
  -1   7   8        0.32        0.01      0.41 o
   0   7   8        7.95        9.62      0.89 o
   1   7   8        8.85       11.21      1.08 o
   2   7   8        0.07       -0.36      0.55 o
   3   7   8        0.97        1.57      0.68 o
   4   7   8        1.16       -0.81      0.81 o
  -9   8   8        0.32        0.56      0.79 o
  -8   8   8        1.87        2.89      0.87 o
  -7   8   8        2.18        4.02      1.53 o
  -6   8   8        1.13        0.92      0.84 o
  -5   8   8        0.00       -0.27      0.72 o
  -4   8   8        1.22        1.01      0.71 o
  -3   8   8        3.80        3.29      0.81 o
  -2   8   8        2.18        1.70      0.57 o
  -1   8   8        3.37        5.46      0.79 o
   0   8   8        1.54        1.70      0.73 o
   1   8   8        0.15        0.61      0.78 o
   2   8   8        6.71       10.13      1.18 o
   3   8   8        5.91        8.94      1.12 o
  -8   9   8        0.01       -0.26      0.78 o
  -7   9   8        0.44        0.35      0.98 o
  -6   9   8       14.11       16.01      1.75 o
  -5   9   8        7.35        7.42      1.28 o
  -4   9   8        0.65        1.09      0.65 o
  -3   9   8        0.25       -0.11      0.55 o
  -2   9   8        9.53        9.71      1.02 o
  -1   9   8        0.04        0.03      0.61 o
   0   9   8        0.44       -0.02      0.68 o
   1   9   8        2.57        3.51      0.95 o
  -7  10   8        1.54        0.90      1.41 o
  -6  10   8        1.92        2.90      0.94 o
  -5  10   8        0.56        0.56      0.67 o
  -4  10   8        0.02       -0.47      0.61 o
  -3  10   8        3.01        2.01      0.74 o
  -2  10   8        2.66        2.52      0.79 o
  -1  10   8        0.06        0.02      0.92 o
  -1 -12   9        0.69        1.23      0.97 o
   0 -12   9        0.07        0.58      1.31 o
   1 -12   9        0.27       -0.12      0.94 o
   2 -12   9        0.15       -1.31      1.31 o
   3 -12   9        0.08       -1.16      1.16 o
   4 -12   9        3.38        0.87      1.60 o
   5 -12   9        0.25       -0.73      1.60 o
   6 -12   9        0.01       -0.58      1.45 o
  -3 -11   9        3.50        3.78      1.05 o
  -2 -11   9        4.03        4.40      1.81 o
  -1 -11   9        0.08        0.92      0.76 o
   0 -11   9        1.63        2.61      0.86 o
   1 -11   9        0.60        1.39      1.02 o
   2 -11   9        1.72        5.66      1.89 o
   3 -11   9        0.73       -0.87      1.16 o
   4 -11   9       14.51        9.73      2.47 o
   5 -11   9        4.62        5.95      2.03 o
   6 -11   9        0.39        0.44      1.45 o
   7 -11   9        0.87       -0.58      1.60 o
   8 -11   9        0.00       -1.45      1.45 o
  -4 -10   9        5.55        4.97      1.67 o
  -3 -10   9        2.96        3.54      1.00 o
  -2 -10   9        1.10        0.51      0.72 o
  -1 -10   9        5.20        5.10      0.97 o
   0 -10   9        0.26        0.91      0.58 o
   1 -10   9        3.68        4.67      0.91 o
   2 -10   9        0.03       -0.36      0.82 o
   3 -10   9       71.33       78.25      5.08 o
   4 -10   9       11.25       14.81      2.76 o
   5 -10   9       17.79       15.97      2.90 o
   6 -10   9        0.63       -1.16      1.16 o
   7 -10   9        1.91        1.42      0.99 o
   8 -10   9        2.08        2.25      1.23 o
   9 -10   9        0.13       -0.75      0.97 o
  -5  -9   9       10.71       13.12      1.50 o
  -4  -9   9        3.57        3.21      0.91 o
  -3  -9   9       15.79       19.00      1.56 o
  -2  -9   9       11.07       10.49      1.24 o
  -1  -9   9        0.08        0.65      0.59 o
   0  -9   9        3.16        3.38      0.67 o
   1  -9   9        7.21        6.68      0.91 o
   2  -9   9        1.84        2.40      1.03 o
   3  -9   9        2.34        1.16      0.92 o
   4  -9   9        2.41        2.72      1.23 o
   5  -9   9        1.17        1.16      1.31 o
   6  -9   9        0.45        1.35      0.91 o
   7  -9   9        2.26        2.22      1.05 o
   8  -9   9        2.07        2.20      2.25 o
   9  -9   9        1.05        2.32      1.60 o
  -6  -8   9        0.06       -0.24      0.78 o
  -5  -8   9        0.04       -0.63      0.63 o
  -4  -8   9       16.99       18.17      2.40 o
  -3  -8   9        1.22        2.65      0.91 o
  -2  -8   9        0.04       -0.52      0.52 o
  -1  -8   9        4.49        4.95      0.70 o
   0  -8   9       50.67       47.29      1.61 o
   1  -8   9        0.05       -0.25      0.64 o
   2  -8   9        1.29        1.38      0.82 o
   3  -8   9        0.36       -0.04      1.31 o
   4  -8   9        2.32        2.99      0.77 o
   5  -8   9       21.24       21.44      1.52 o
   6  -8   9        1.23        0.54      0.74 o
   7  -8   9        3.18        3.01      1.05 o
   8  -8   9        0.11        0.14      0.97 o
   9  -8   9        1.96        0.87      1.45 o
  10  -8   9        1.55        2.76      1.60 o
  -7  -7   9        4.89        6.00      3.48 o
  -6  -7   9        2.90        1.71      0.86 o
  -5  -7   9        0.12        1.14      0.70 o
  -4  -7   9       47.25       40.69      2.44 o
  -3  -7   9       33.28       33.29      1.87 o
  -2  -7   9        3.47        1.61      0.57 o
  -1  -7   9       14.61       12.38      1.29 o
   0  -7   9       57.72       54.67      1.63 o
   1  -7   9       55.81       56.20      1.89 o
   2  -7   9       55.99       56.02      2.46 o
   3  -7   9       42.90       44.42      1.45 o
   4  -7   9        0.83        1.07      0.48 o
   5  -7   9        1.94        2.17      0.70 o
   6  -7   9       47.51       45.13      2.18 o
   7  -7   9        0.01        0.15      0.75 o
   8  -7   9        0.12       -1.09      1.09 o
   9  -7   9        4.90        7.84      2.03 o
  10  -7   9        3.76        1.60      1.45 o
  -8  -6   9        4.80        9.03      1.39 o
  -7  -6   9        1.85        1.27      0.77 o
  -6  -6   9       21.14       19.90      1.67 o
  -5  -6   9        1.49        1.60      0.67 o
  -4  -6   9       14.34       11.44      2.15 o
  -3  -6   9       71.03       63.37      2.12 o
  -2  -6   9       69.51       64.79      1.80 o
  -1  -6   9        8.34        7.31      0.72 o
   0  -6   9      129.24      128.19      2.79 o
   1  -6   9       17.01       19.93      0.93 o
   2  -6   9       54.36       57.19      2.77 o
   3  -6   9        3.31        4.70      0.65 o
   4  -6   9      184.76      197.90      3.62 o
   5  -6   9      179.83      172.18      3.38 o
   6  -6   9        1.93        1.62      0.72 o
   7  -6   9        1.50        1.30      0.81 o
   8  -6   9        3.97        3.35      1.15 o
   9  -6   9       22.90       18.82      4.72 o
  10  -6   9        1.40        1.76      1.00 o
  -9  -5   9        0.00       -0.37      0.87 o
  -8  -5   9        0.59        1.11      0.83 o
  -7  -5   9       20.51       20.86      1.89 o
  -6  -5   9        9.31        6.84      1.00 o
  -5  -5   9       56.66       55.94      2.12 o
  -4  -5   9        0.10        0.67      0.55 o
  -3  -5   9       18.75       17.03      1.19 o
  -2  -5   9       23.24       23.66      1.42 o
  -1  -5   9       13.75       13.72      0.87 o
   0  -5   9        9.92        7.58      0.79 o
   1  -5   9       79.09       75.58      1.66 o
   2  -5   9       35.72       39.48      1.32 o
   3  -5   9        4.61        5.95      0.70 o
   4  -5   9       36.72       35.25      1.41 o
   5  -5   9        2.29        2.46      0.75 o
   6  -5   9       27.19       27.59      1.48 o
   7  -5   9        1.39        1.33      1.01 o
   8  -5   9        4.77        4.74      1.28 o
   9  -5   9        4.95        3.66      1.26 o
  10  -5   9        1.47        0.81      0.91 o
  -9  -4   9        0.38        0.04      1.17 o
  -8  -4   9        2.66        2.77      0.89 o
  -7  -4   9        0.01       -0.37      0.84 o
  -6  -4   9       13.49       12.64      1.20 o
  -5  -4   9        9.97        5.63      1.10 o
  -4  -4   9       72.25       66.27      2.06 o
  -3  -4   9        2.13        2.49      0.46 o
  -2  -4   9        0.00        0.16      0.53 o
  -1  -4   9       20.12       19.00      0.86 o
   0  -4   9       33.33       32.17      1.01 o
   1  -4   9       27.16       27.69      0.78 o
   2  -4   9       94.34      105.96      2.28 o
   3  -4   9        9.39        9.51      0.79 o
   4  -4   9       95.32       96.50      2.47 o
   5  -4   9      100.36      105.67      2.51 o
   6  -4   9       60.05       58.96      1.98 o
   7  -4   9       52.76       43.67      2.62 o
   8  -4   9       32.68       34.02      4.94 o
   9  -4   9        1.00        3.27      1.05 o
  10  -4   9       16.29       17.47      1.78 o
 -10  -3   9        0.65        0.29      0.86 o
  -9  -3   9        5.04        5.25      1.12 o
  -8  -3   9        1.42        1.49      0.76 o
  -7  -3   9        2.03        3.69      0.81 o
  -6  -3   9       19.94       19.53      1.40 o
  -5  -3   9       22.74       18.71      1.47 o
  -4  -3   9       23.26       20.11      1.07 o
  -3  -3   9        7.65        6.93      0.57 o
  -2  -3   9       14.40       12.89      0.56 o
  -1  -3   9      116.18      104.88      1.36 o
   0  -3   9      166.49      157.34      2.37 o
   1  -3   9      332.94      323.67      4.19 o
   2  -3   9       23.79       21.81      1.14 o
   3  -3   9       84.69       77.13      1.98 o
   4  -3   9       36.13       35.00      1.37 o
   5  -3   9      123.42      124.81      3.23 o
   6  -3   9       47.42       47.67      2.06 o
   7  -3   9        1.56        0.66      0.74 o
   8  -3   9        4.86        7.14      1.43 o
   9  -3   9        2.54        2.34      0.96 o
  10  -3   9        8.47       10.96      1.83 o
 -10  -2   9        0.72       -0.28      0.77 o
  -9  -2   9        1.83        2.79      0.89 o
  -8  -2   9       35.56       36.32      1.96 o
  -7  -2   9       25.72       25.70      1.66 o
  -6  -2   9       72.32       70.68      1.93 o
  -5  -2   9       37.16       38.55      1.34 o
  -4  -2   9       76.07       79.40      1.55 o
  -3  -2   9       93.05       96.27      1.56 o
  -2  -2   9      375.41      363.51      3.88 o
  -1  -2   9        2.43        2.92      0.42 o
   0  -2   9      228.74      236.93      3.41 o
   1  -2   9      390.34      411.44      5.68 o
   2  -2   9        0.94        0.06      0.34 o
   3  -2   9      295.94      283.67      4.57 o
   4  -2   9        3.86        5.09      0.67 o
   5  -2   9       39.15       35.87      1.58 o
   6  -2   9        5.49        5.21      0.89 o
   7  -2   9        0.00        0.71      0.63 o
   8  -2   9        2.98        6.11      1.12 o
   9  -2   9       13.01       18.44      1.71 o
  10  -2   9        0.88        0.27      0.93 o
 -10  -1   9        2.35        0.44      1.31 o
  -9  -1   9        1.53        0.03      0.87 o
  -8  -1   9        5.61        4.06      0.85 o
  -7  -1   9        5.38        3.09      0.67 o
  -6  -1   9      107.65      107.70      3.29 o
  -5  -1   9        6.70        7.36      0.72 o
  -4  -1   9       18.94       19.95      0.81 o
  -3  -1   9       47.57       47.25      0.99 o
  -2  -1   9      155.35      153.43      2.01 o
  -1  -1   9      194.47      202.39      2.39 o
   0  -1   9        0.12        0.16      0.21 o
   1  -1   9      318.39      329.68      3.53 o
   2  -1   9       31.86       32.86      1.03 o
   3  -1   9      504.65      491.27      9.14 o
   4  -1   9      328.29      314.86      5.81 o
   5  -1   9       61.20       60.18      2.27 o
   6  -1   9       17.47       17.25      1.38 o
   7  -1   9        3.29        1.38      0.64 o
   8  -1   9       15.67       14.45      1.66 o
   9  -1   9        0.32       -0.23      0.79 o
 -11   0   9        0.00       -0.44      1.60 o
 -10   0   9        0.69        2.32      1.74 o
  -9   0   9        0.23        0.34      0.77 o
  -8   0   9       14.59       11.06      1.26 o
  -7   0   9       26.03       27.59      2.33 o
  -6   0   9       48.22       45.60      1.52 o
  -5   0   9       40.67       41.22      1.22 o
  -4   0   9        1.24        0.99      0.27 o
  -3   0   9        0.15        0.69      0.22 o
  -2   0   9      256.84      247.83      3.19 o
  -1   0   9      627.56      665.55      6.55 o
   0   0   9      307.94      299.42      3.94 o
   1   0   9       19.67       18.18      0.73 o
   2   0   9       21.98       21.96      0.65 o
   3   0   9       82.30       78.33      2.03 o
   4   0   9        1.04        0.39      1.04 o
   5   0   9       69.91       74.79      2.44 o
   6   0   9        1.69        0.75      0.60 o
   7   0   9        0.81        0.26      0.59 o
   8   0   9        7.68        5.99      1.43 o
   9   0   9        1.31        0.07      1.12 o
 -11   1   9        0.18        0.68      1.18 o
 -10   1   9        4.29        5.73      1.54 o
  -9   1   9        0.00       -0.25      0.78 o
  -8   1   9        1.33        1.08      0.80 o
  -7   1   9        0.00        0.24      0.59 o
  -6   1   9        0.01       -0.39      0.39 o
  -5   1   9      271.29      277.47      4.57 o
  -4   1   9      103.89      109.31      1.84 o
  -3   1   9        1.09        0.91      0.26 o
  -2   1   9      111.02      116.95      1.94 o
  -1   1   9        0.92        1.69      0.27 o
   0   1   9      370.24      375.93      3.61 o
   1   1   9       62.70       59.94      1.13 o
   2   1   9        1.86        2.37      0.31 o
   3   1   9      110.85      113.22      2.93 o
   4   1   9       67.96       67.59      3.16 o
   5   1   9        0.38        0.21      0.52 o
   6   1   9        1.00        1.24      0.74 o
   7   1   9        1.59        2.87      1.18 o
   8   1   9        5.44        6.17      1.54 o
 -11   2   9        3.87        6.74      1.63 o
 -10   2   9        2.53        2.39      1.74 o
  -9   2   9       53.39       51.75      3.47 o
  -8   2   9       65.76       69.72      2.60 o
  -7   2   9        5.63        6.77      1.00 o
  -6   2   9       19.48       18.84      1.23 o
  -5   2   9       40.47       41.22      1.50 o
  -4   2   9       20.06       22.65      1.27 o
  -3   2   9        5.14        4.87      0.85 o
  -2   2   9       89.02       93.72      1.80 o
  -1   2   9       60.24       59.67      1.23 o
   0   2   9      408.88      396.91      4.09 o
   1   2   9       13.02       13.83      0.74 o
   2   2   9        0.05       -0.10      0.28 o
   3   2   9        0.11       -0.43      0.57 o
   4   2   9        3.44        3.80      0.69 o
   5   2   9       18.37       20.27      1.95 o
   6   2   9        1.08        1.35      0.97 o
   7   2   9        1.38        0.25      1.07 o
   8   2   9        3.80        4.44      1.43 o
 -11   3   9        2.60        2.18      1.89 o
 -10   3   9        5.39        3.92      1.33 o
  -9   3   9        7.84        9.55      1.36 o
  -8   3   9        0.82        0.10      0.67 o
  -7   3   9        6.27        6.02      0.81 o
  -6   3   9       15.97       17.25      1.28 o
  -5   3   9       63.28       61.85      1.94 o
  -4   3   9       36.37       35.98      2.54 o
  -3   3   9       17.89       16.24      1.19 o
  -2   3   9       44.72       42.35      1.34 o
  -1   3   9        3.07        4.56      0.79 o
   0   3   9       91.62       94.76      2.00 o
   1   3   9        6.84        5.71      0.54 o
   2   3   9      166.42      157.73      1.96 o
   3   3   9        1.14        1.98      0.55 o
   4   3   9        5.83        6.41      1.31 o
   5   3   9       10.67       13.05      1.96 o
   6   3   9        2.68        2.94      1.07 o
   7   3   9        2.24        5.05      1.38 o
 -11   4   9        0.15        2.47      1.74 o
 -10   4   9        2.58        5.25      1.46 o
  -9   4   9        8.89        6.55      1.17 o
  -8   4   9        2.67        3.18      0.95 o
  -7   4   9       11.65       12.84      1.00 o
  -6   4   9       17.45       15.15      1.72 o
  -5   4   9      140.20      147.55      3.87 o
  -4   4   9        0.63        1.31      0.80 o
  -3   4   9        0.25       -0.13      0.61 o
  -2   4   9      447.90      443.07      5.87 o
  -1   4   9       60.77       57.64      1.62 o
   0   4   9       10.04       10.72      1.01 o
   1   4   9      217.97      200.56      3.12 o
   2   4   9        3.80        4.21      0.67 o
   3   4   9       22.86       26.32      1.20 o
   4   4   9       11.35       13.05      1.59 o
   5   4   9        3.08        5.31      1.89 o
   6   4   9        8.40        6.77      1.44 o
 -11   5   9        0.10        0.58      1.60 o
 -10   5   9        0.01       -0.16      1.07 o
  -9   5   9        3.19        2.04      0.95 o
  -8   5   9        0.81        1.80      0.71 o
  -7   5   9        4.40        2.78      0.65 o
  -6   5   9        4.19        3.59      0.67 o
  -5   5   9        1.87        2.07      0.70 o
  -4   5   9        5.45        5.53      0.90 o
  -3   5   9       31.90       36.86      1.46 o
  -2   5   9       14.73       10.81      0.91 o
  -1   5   9      109.24       99.56      2.46 o
   0   5   9        9.16        7.76      0.73 o
   1   5   9        1.52        1.37      0.48 o
   2   5   9        5.14        5.86      0.77 o
   3   5   9        6.46        9.05      0.98 o
   5   5   9        0.01       -0.90      0.91 o
   6   5   9        0.25        1.19      1.31 o
 -10   6   9        0.12        1.30      1.28 o
  -9   6   9        0.84        1.23      0.91 o
  -8   6   9        0.60       -0.34      0.58 o
  -7   6   9       10.01        9.63      1.42 o
  -6   6   9       15.87       14.10      1.10 o
  -5   6   9       17.89       15.34      1.42 o
  -4   6   9        1.32        0.36      0.58 o
  -3   6   9        6.96        6.80      1.10 o
  -2   6   9       11.39        9.87      1.03 o
  -1   6   9        5.30        6.17      0.79 o
   0   6   9       21.19       21.68      1.35 o
   1   6   9        0.25        0.24      0.51 o
   2   6   9        1.81        3.46      0.74 o
   3   6   9        0.62        0.41      0.60 o
   4   6   9        7.61        7.11      2.47 o
   5   6   9        0.01        1.31      2.03 o
 -10   7   9        0.24        1.23      1.81 o
  -9   7   9        0.09       -0.55      0.79 o
  -8   7   9        1.25        1.11      0.72 o
  -7   7   9        2.05        1.42      0.68 o
  -6   7   9        1.04        0.44      0.64 o
  -5   7   9        0.41        1.03      0.64 o
  -4   7   9        8.25        7.16      0.92 o
  -3   7   9        6.26        4.10      0.75 o
  -2   7   9        3.95        1.84      0.65 o
  -1   7   9        0.16       -0.39      0.39 o
   0   7   9        0.00       -0.40      0.42 o
   1   7   9        1.25        2.28      0.74 o
   2   7   9        0.82        0.08      0.62 o
   3   7   9        3.52        4.33      0.88 o
   4   7   9        1.76        2.18      2.18 o
  -9   8   9        0.21        0.45      0.86 o
  -8   8   9        0.90        1.27      0.79 o
  -7   8   9        0.60        0.64      0.76 o
  -6   8   9        6.43        4.97      0.96 o
  -5   8   9        5.70        2.56      0.93 o
  -4   8   9        2.53        2.06      0.93 o
  -3   8   9        1.56        2.62      0.76 o
  -2   8   9        0.35        0.23      0.56 o
  -1   8   9        7.12        7.78      0.90 o
   0   8   9       10.25       11.20      1.18 o
   1   8   9        0.02       -0.65      0.65 o
   2   8   9        5.48        8.00      1.10 o
  -8   9   9        0.95        0.50      0.85 o
  -7   9   9        0.07       -0.32      0.81 o
  -6   9   9        9.16        9.42      1.45 o
  -5   9   9       14.95       13.48      1.67 o
  -4   9   9        3.04        1.13      0.67 o
  -3   9   9        0.00       -0.36      0.56 o
  -2   9   9        9.84       11.65      1.10 o
  -1   9   9        0.01       -0.11      0.64 o
   0   9   9        0.08       -0.68      0.68 o
  -6  10   9        0.01        0.80      1.28 o
  -5  10   9        0.62        0.80      0.75 o
  -4  10   9        1.58        3.27      0.95 o
  -3  10   9       15.14       16.01      1.32 o
  -2  10   9        0.84        1.11      1.89 o
   0 -12  10        0.00       -0.15      1.16 o
   1 -12  10        3.74        3.92      2.03 o
   2 -12  10        0.71       -1.02      1.45 o
   3 -12  10        0.06        0.29      1.60 o
   4 -12  10        1.59       -1.16      1.45 o
   5 -12  10        0.60        0.15      1.60 o
   6 -12  10        0.01       -1.16      1.45 o
  -2 -11  10        1.39        1.83      1.11 o
  -1 -11  10        3.30        3.83      0.96 o
   0 -11  10        0.00       -0.38      0.83 o
   1 -11  10        4.33        3.27      1.28 o
   2 -11  10        0.50        0.29      1.31 o
   3 -11  10        0.62        0.00      1.31 o
   4 -11  10        0.11        1.89      1.74 o
   5 -11  10        3.50        6.39      2.18 o
   6 -11  10        0.39        2.47      1.89 o
   7 -11  10        0.19       -1.31      1.31 o
  -4 -10  10        4.46        4.42      1.10 o
  -3 -10  10       32.64       35.99      2.26 o
  -2 -10  10       10.42        7.99      1.44 o
  -1 -10  10        0.33       -0.06      0.87 o
   0 -10  10       30.04       30.16      1.93 o
   1 -10  10        0.26        1.15      0.95 o
   2 -10  10        0.34        0.44      1.96 o
   3 -10  10        0.35        0.51      1.03 o
   4 -10  10        0.21       -0.87      1.16 o
   5 -10  10        1.44       -1.31      1.31 o
   6 -10  10        1.70        0.87      1.60 o
   7 -10  10        0.45        0.09      0.97 o
   8 -10  10        2.43        5.16      1.32 o
  -5  -9  10        1.63        1.71      0.94 o
  -4  -9  10       15.88       17.67      1.87 o
  -3  -9  10        5.79        9.08      1.19 o
  -2  -9  10        0.03        0.06      0.59 o
  -1  -9  10        8.58        8.68      1.05 o
   0  -9  10        5.00        4.31      0.74 o
   1  -9  10        3.51        5.70      1.22 o
   2  -9  10        0.03        0.44      0.82 o
   3  -9  10       20.92       23.22      2.21 o
   4  -9  10        0.06       -0.73      0.82 o
   5  -9  10        6.29        6.44      1.66 o
   6  -9  10        3.39        4.05      1.52 o
   7  -9  10        7.13        9.76      1.53 o
   8  -9  10        1.22        2.81      1.22 o
   9  -9  10        0.48        0.87      1.45 o
  -6  -8  10        0.74       -0.06      0.80 o
  -5  -8  10        1.04        0.37      0.78 o
  -4  -8  10        0.14        0.52      0.66 o
  -3  -8  10        5.30        6.62      1.03 o
  -2  -8  10        1.11        0.37      0.55 o
  -1  -8  10       23.75       22.39      1.34 o
   0  -8  10       86.05       83.47      2.17 o
   1  -8  10       30.22       28.72      1.71 o
   2  -8  10        9.13       10.60      1.81 o
   3  -8  10       18.37       18.44      1.90 o
   4  -8  10        0.04        0.72      1.09 o
   5  -8  10        8.22        7.09      1.08 o
   6  -8  10        1.66       -0.91      1.89 o
   7  -8  10        0.09       -0.17      0.77 o
   8  -8  10        0.00       -0.87      0.87 o
   9  -8  10        1.31        1.02      1.45 o
  -7  -7  10        2.79        2.85      0.97 o
  -6  -7  10        0.11       -0.36      0.66 o
  -5  -7  10        0.24       -0.44      0.61 o
  -4  -7  10        0.01       -0.15      0.59 o
  -3  -7  10        3.96        3.61      0.78 o
  -2  -7  10        7.84        7.98      1.27 o
  -1  -7  10       36.79       36.23      1.41 o
   0  -7  10       32.95       28.29      1.40 o
   1  -7  10       51.63       46.80      3.67 o
   2  -7  10        0.83        1.44      0.64 o
   3  -7  10       29.27       33.84      1.41 o
   4  -7  10        0.05       -0.45      0.45 o
   5  -7  10       20.11       24.94      2.16 o
   6  -7  10       11.23       10.13      1.46 o
   7  -7  10        0.96        1.23      1.18 o
   8  -7  10       10.93       13.93      1.79 o
   9  -7  10        0.38        2.19      1.22 o
  10  -7  10        0.35        0.58      1.60 o
  -8  -6  10        0.40        0.07      0.76 o
  -7  -6  10       13.59       15.49      2.18 o
  -6  -6  10        0.37        0.60      0.70 o
  -5  -6  10        1.05        2.43      0.78 o
  -4  -6  10       11.17       10.43      1.12 o
  -3  -6  10       56.21       56.09      2.04 o
  -2  -6  10        0.00        0.39      0.43 o
  -1  -6  10       61.49       65.88      1.79 o
   0  -6  10      140.00      151.99      3.39 o
   1  -6  10        3.31        1.87      0.47 o
   2  -6  10        2.64        2.68      0.55 o
   3  -6  10       36.28       43.50      1.52 o
   4  -6  10       37.46       44.05      2.37 o
   5  -6  10       56.99       54.04      1.84 o
   6  -6  10       46.48       46.70      2.12 o
   7  -6  10        1.19        0.69      0.74 o
   8  -6  10        0.36        0.44      1.16 o
   9  -6  10        2.64        0.96      1.60 o
  10  -6  10        0.05        0.86      1.22 o
  -8  -5  10       24.27       28.74      2.06 o
  -7  -5  10        0.05        1.29      0.81 o
  -6  -5  10       13.71       13.46      1.37 o
  -5  -5  10       10.49       10.56      1.39 o
  -4  -5  10      176.01      162.17      3.74 o
  -3  -5  10       53.25       48.60      1.76 o
  -2  -5  10        2.39        0.65      0.37 o
  -1  -5  10       31.75       30.88      1.22 o
   0  -5  10      290.81      289.38      3.58 o
   1  -5  10       30.92       28.93      1.12 o
   2  -5  10       26.68       28.15      1.36 o
   3  -5  10       21.78       23.68      1.30 o
   4  -5  10       16.97       17.54      1.19 o
   5  -5  10        0.53       -0.49      0.49 o
   6  -5  10       22.60       22.51      2.24 o
   7  -5  10        4.48        7.20      1.33 o
   8  -5  10        0.02       -0.83      0.83 o
   9  -5  10        8.89        4.08      1.29 o
  10  -5  10        2.64        3.35      1.65 o
  -9  -4  10        9.69       14.23      2.02 o
  -8  -4  10        4.89        6.71      1.14 o
  -7  -4  10        0.21        1.61      0.70 o
  -6  -4  10        9.00        8.78      1.06 o
  -5  -4  10       41.40       38.11      1.82 o
  -4  -4  10       24.75       19.79      1.53 o
  -3  -4  10       51.42       45.62      1.97 o
  -2  -4  10       10.33        8.33      0.94 o
  -1  -4  10      136.34      134.77      2.30 o
   0  -4  10      111.89      115.81      2.04 o
   1  -4  10        1.57        0.58      0.38 o
   2  -4  10        0.35       -0.24      0.36 o
   3  -4  10       22.34       19.77      1.20 o
   4  -4  10        6.24        5.36      0.72 o
   5  -4  10       35.74       35.97      1.68 o
   6  -4  10       19.52       15.61      1.24 o
   7  -4  10        0.37        1.27      0.76 o
   8  -4  10        8.11        8.44      1.81 o
   9  -4  10       10.75        7.98      1.53 o
  10  -4  10       14.93       17.18      1.84 o
  -9  -3  10       10.19       13.42      1.47 o
  -8  -3  10       22.27       21.02      1.69 o
  -7  -3  10        7.33        8.04      1.08 o
  -6  -3  10        7.41        8.20      1.25 o
  -5  -3  10        4.26        4.69      0.76 o
  -4  -3  10       23.73       23.02      1.20 o
  -3  -3  10        2.03        1.08      0.39 o
  -2  -3  10      399.16      395.94      5.03 o
  -1  -3  10        8.26        6.64      0.78 o
   0  -3  10       75.98       71.03      1.65 o
   1  -3  10       30.22       30.60      1.15 o
   2  -3  10       83.92       87.06      2.14 o
   3  -3  10        1.92        1.87      0.50 o
   4  -3  10       70.31       65.74      1.96 o
   5  -3  10       33.67       34.85      1.59 o
   6  -3  10        0.02       -0.09      0.61 o
   7  -3  10        2.45        2.52      0.79 o
   8  -3  10        0.03        0.38      1.01 o
   9  -3  10        3.62        5.33      1.17 o
 -10  -2  10        0.25       -0.88      1.07 o
  -9  -2  10        3.01        3.62      0.95 o
  -8  -2  10        7.91        7.03      1.25 o
  -7  -2  10       10.85        8.70      1.84 o
  -6  -2  10      155.49      157.33      3.17 o
  -5  -2  10       16.49       19.73      1.16 o
  -4  -2  10      133.03      133.81      2.41 o
  -3  -2  10      104.78      107.87      2.05 o
  -2  -2  10       21.52       19.28      0.93 o
  -1  -2  10       43.41       43.74      1.16 o
   0  -2  10        4.17        4.03      0.45 o
   1  -2  10        9.44       10.36      0.88 o
   2  -2  10        9.17       10.74      0.86 o
   3  -2  10      113.64      113.84      2.59 o
   4  -2  10       59.34       60.42      1.87 o
   5  -2  10        4.50        5.48      0.85 o
   6  -2  10        0.69        1.04      0.76 o
   7  -2  10       24.07       27.73      1.85 o
   8  -2  10        3.78        6.15      1.16 o
   9  -2  10        0.74        0.91      0.96 o
 -10  -1  10        4.78        5.51      1.59 o
  -9  -1  10        3.08        3.28      1.18 o
  -8  -1  10        8.54       10.32      1.25 o
  -7  -1  10       15.28       14.89      1.13 o
  -6  -1  10       72.90       66.16      1.90 o
  -5  -1  10       19.65       19.07      1.00 o
  -4  -1  10      256.01      264.65      3.24 o
  -3  -1  10        0.48        0.97      0.27 o
  -2  -1  10      173.39      178.73      2.31 o
  -1  -1  10       20.37       20.39      0.76 o
   0  -1  10       63.12       55.20      1.54 o
   1  -1  10        2.18        2.25      0.37 o
   2  -1  10       77.51       77.41      2.03 o
   3  -1  10       10.70       10.02      0.91 o
   4  -1  10      219.08      210.95      5.18 o
   5  -1  10       99.42       94.83      3.72 o
   6  -1  10        0.06       -0.57      0.57 o
   7  -1  10        1.00        0.17      0.60 o
   8  -1  10        0.77        0.05      0.83 o
   9  -1  10        0.03       -0.44      1.89 o
 -10   0  10        4.08        6.32      1.53 o
  -9   0  10        5.84        6.65      1.17 o
  -8   0  10        2.48        2.90      0.93 o
  -7   0  10        5.92        6.62      1.00 o
  -6   0  10       11.01       11.77      3.85 o
  -5   0  10       24.29       23.79      1.05 o
  -4   0  10        0.51        0.26      0.33 o
  -3   0  10       27.69       26.33      1.24 o
  -2   0  10       62.41       63.27      1.46 o
  -1   0  10       41.05       39.89      0.85 o
   0   0  10        6.09        7.05      0.60 o
   1   0  10      142.73      162.13      4.75 o
   2   0  10       13.95       16.02      1.11 o
   3   0  10       14.45       17.08      1.14 o
   4   0  10       45.02       45.29      1.90 o
   5   0  10       20.57       17.10      1.42 o
   6   0  10        1.25        1.45      0.61 o
   7   0  10        0.67        1.43      0.72 o
   8   0  10        0.51       -0.38      0.97 o
   9   0  10        7.76        8.56      2.47 o
 -11   1  10        1.43        1.92      1.29 o
 -10   1  10        3.25        2.53      1.03 o
  -9   1  10        5.18        6.82      1.23 o
  -8   1  10       12.71       13.31      1.42 o
  -7   1  10        5.96        7.41      1.37 o
  -6   1  10       22.00       22.30      1.36 o
  -5   1  10       40.62       42.53      2.43 o
  -4   1  10       33.89       32.67      2.01 o
  -3   1  10        1.91        1.29      0.35 o
  -2   1  10       97.53      100.89      1.66 o
  -1   1  10      104.33      103.90      1.45 o
   0   1  10       44.82       46.43      1.01 o
   1   1  10        0.09       -0.20      0.27 o
   2   1  10       92.02       92.88      1.64 o
   3   1  10      384.32      384.08      5.95 o
   4   1  10      138.30      130.45      3.38 o
   5   1  10        2.17        1.70      0.66 o
   6   1  10        0.01       -0.76      0.76 o
   7   1  10        2.76        2.79      1.31 o
   8   1  10        2.98        3.19      1.38 o
 -11   2  10        0.13        0.73      1.23 o
 -10   2  10        0.02       -0.83      0.83 o
  -9   2  10        4.92        4.12      1.12 o
  -8   2  10       14.36       14.70      1.54 o
  -7   2  10        3.93        3.49      1.13 o
  -6   2  10       18.40       19.39      1.29 o
  -5   2  10       14.27       14.68      1.12 o
  -4   2  10       35.98       39.76      1.51 o
  -3   2  10       32.25       29.64      1.61 o
  -2   2  10       79.39       75.31      1.80 o
  -1   2  10      101.18      101.48      1.64 o
   0   2  10       12.49       11.49      0.67 o
   1   2  10       57.36       54.31      1.33 o
   2   2  10      397.47      396.66      4.85 o
   3   2  10        9.60        8.20      1.42 o
   4   2  10        4.91        4.06      0.78 o
   5   2  10        0.17       -0.20      0.87 o
   6   2  10        0.34        2.98      1.23 o
   7   2  10        0.38        1.16      1.18 o
 -11   3  10        3.79        0.82      1.18 o
 -10   3  10        1.90        3.48      1.44 o
  -9   3  10        2.04        3.19      1.37 o
  -8   3  10        5.84        7.09      1.17 o
  -7   3  10        4.84        2.71      0.68 o
  -6   3  10       17.86       17.59      1.29 o
  -5   3  10       40.61       41.54      1.79 o
  -4   3  10       14.94       14.16      1.14 o
  -3   3  10        2.05        1.73      0.82 o
  -2   3  10       53.56       49.27      1.44 o
  -1   3  10        5.93        5.78      0.66 o
   0   3  10      233.97      217.66      3.48 o
   1   3  10        8.27        8.64      0.72 o
   2   3  10       23.14       23.51      0.86 o
   3   3  10       17.97       15.79      2.61 o
   4   3  10        0.04       -0.17      0.76 o
   5   3  10        1.09        3.64      1.45 o
   6   3  10        7.44        7.73      3.56 o
   7   3  10       12.96       14.37      2.05 o
 -10   4  10       12.73       13.05      2.05 o
  -9   4  10        3.85        4.52      1.12 o
  -8   4  10        1.70        2.29      0.91 o
  -7   4  10        0.14        0.18      0.57 o
  -6   4  10       47.84       46.97      2.22 o
  -5   4  10        4.51        4.02      0.79 o
  -4   4  10       10.87       10.00      1.13 o
  -3   4  10       14.26       19.22      3.12 o
  -2   4  10       10.98       11.04      0.90 o
  -1   4  10       12.07       13.10      1.09 o
   0   4  10      187.55      181.49      4.90 o
   1   4  10        5.47        7.10      0.72 o
   2   4  10        1.28        1.02      0.53 o
   3   4  10        6.13        5.55      1.22 o
   4   4  10        2.40        1.96      1.01 o
   5   4  10       35.16       38.15      4.86 o
   6   4  10        0.38       -0.92      0.92 o
 -10   5  10        0.14        0.38      1.67 o
  -9   5  10        1.08        0.14      0.78 o
  -8   5  10        6.81        7.58      1.34 o
  -7   5  10        1.16        1.34      0.61 o
  -6   5  10        5.70        8.16      1.30 o
  -5   5  10       32.51       28.34      2.15 o
  -4   5  10       14.47       14.84      1.23 o
  -3   5  10      122.52      112.74      2.50 o
  -2   5  10        0.00        0.06      0.49 o
  -1   5  10        1.89        1.58      0.54 o
   0   5  10        1.08        1.44      0.54 o
   1   5  10       21.97       22.69      1.46 o
   2   5  10        2.95        3.98      0.74 o
   3   5  10        0.08        0.99      0.94 o
   4   5  10       25.87       38.47      4.36 o
 -10   6  10        0.04       -0.87      1.05 o
  -9   6  10        0.90       -0.43      0.86 o
  -8   6  10        0.53        0.70      0.67 o
  -7   6  10        1.55        1.10      0.68 o
  -6   6  10        0.63       -0.44      0.54 o
  -5   6  10        0.18        0.54      0.67 o
  -4   6  10        4.53        3.39      0.79 o
  -3   6  10        8.33        8.86      0.99 o
  -2   6  10        7.79        8.34      1.00 o
  -1   6  10        3.34        3.39      0.72 o
   0   6  10        0.64       -0.23      0.47 o
   1   6  10        0.23       -0.29      0.54 o
   2   6  10       13.82       13.56      1.15 o
   3   6  10        0.24        0.37      0.83 o
   4   6  10        0.99       -0.29      1.74 o
  -9   7  10        0.01       -0.01      0.73 o
  -8   7  10        3.17        4.60      0.95 o
  -7   7  10        0.41        0.58      0.65 o
  -6   7  10        0.81        0.75      0.71 o
  -5   7  10        2.05        2.22      0.72 o
  -4   7  10        0.01       -0.49      0.58 o
  -3   7  10       32.42       29.53      1.58 o
  -2   7  10       10.88       11.15      1.04 o
  -1   7  10        0.52        0.45      0.52 o
   0   7  10        1.81        1.76      0.57 o
   1   7  10        7.71       10.85      1.13 o
   2   7  10        3.24        3.94      0.82 o
   3   7  10        1.44        4.52      1.12 o
  -8   8  10        5.77        6.70      1.12 o
  -7   8  10        8.38        8.55      2.05 o
  -6   8  10       19.93       21.41      2.35 o
  -5   8  10        1.56        3.51      1.04 o
  -4   8  10        0.65        0.22      0.85 o
  -3   8  10       12.05       12.66      1.19 o
  -2   8  10       16.95       18.74      1.32 o
  -1   8  10        1.99        2.71      0.83 o
   0   8  10        0.17        0.78      0.73 o
   1   8  10        0.51        1.18      0.79 o
  -7   9  10        1.25       -0.39      0.93 o
  -6   9  10        0.00        0.61      0.95 o
  -5   9  10        1.12        0.81      0.93 o
  -4   9  10        1.59        0.01      0.70 o
  -3   9  10        1.33        2.88      1.05 o
  -2   9  10        2.30        2.59      0.80 o
  -1   9  10        1.45        0.70      0.81 o
   0 -12  11        0.23        2.76      1.45 o
   1 -12  11        0.24       -0.15      1.60 o
   2 -12  11        4.30        4.94      2.18 o
   3 -12  11        0.03       -1.45      1.45 o
   5 -12  11        2.34        0.44      1.74 o
   6 -12  11        0.31        0.44      1.74 o
  -2 -11  11        0.00        0.22      0.78 o
  -1 -11  11        4.31        2.61      1.12 o
   0 -11  11       25.26       26.07      2.29 o
   1 -11  11        1.41        1.99      1.38 o
   2 -11  11        0.01       -0.87      0.87 o
   3 -11  11       15.05       19.60      3.34 o
   4 -11  11       15.83       12.92      2.90 o
   5 -11  11        2.01        1.60      1.74 o
   6 -11  11        0.03        0.15      1.45 o
   7 -11  11        0.23        0.58      1.89 o
  -4 -10  11        8.42        8.26      1.60 o
  -3 -10  11        1.41        2.12      0.94 o
  -2 -10  11        0.15       -0.57      1.06 o
  -1 -10  11       16.74       15.08      1.82 o
   0 -10  11        3.22        1.85      0.83 o
   1 -10  11        0.28        0.29      0.92 o
   2 -10  11        0.03       -0.36      0.92 o
   3 -10  11       16.45       20.55      2.40 o
   4 -10  11        0.28       -0.66      1.38 o
   5 -10  11        5.48        6.82      2.32 o
   6 -10  11        2.56       -0.58      1.60 o
   7 -10  11        1.74        3.57      1.26 o
   8 -10  11        0.49       -0.26      1.07 o
  -5  -9  11        0.01        0.10      0.83 o
  -4  -9  11        3.57        6.14      1.14 o
  -3  -9  11        2.36        1.98      0.80 o
  -2  -9  11        0.00        0.41      0.63 o
  -1  -9  11        7.80        7.59      1.12 o
   0  -9  11        0.85        0.95      0.63 o
   1  -9  11        0.00       -0.82      0.82 o
   2  -9  11        0.30       -0.02      0.76 o
   3  -9  11        8.24        7.71      3.12 o
   4  -9  11        2.60        1.17      2.10 o
   5  -9  11        4.56        5.91      1.02 o
   6  -9  11        9.93       12.29      1.41 o
   7  -9  11        6.40        7.24      1.46 o
   8  -9  11        0.01       -0.97      0.97 o
   9  -9  11        0.01        0.44      1.60 o
  -6  -8  11        0.40       -0.71      0.71 o
  -5  -8  11        0.26        1.26      0.84 o
  -4  -8  11       12.00       16.10      1.50 o
  -3  -8  11        9.64        9.94      1.20 o
  -2  -8  11        4.62        3.01      1.00 o
  -1  -8  11        0.00       -0.34      0.41 o
   0  -8  11        1.44        0.56      0.54 o
   1  -8  11       17.62       17.00      2.54 o
   2  -8  11        7.23        5.56      1.22 o
   3  -8  11        1.54        2.02      0.97 o
   4  -8  11        4.91        5.25      0.81 o
   5  -8  11       11.51       12.86      1.35 o
   6  -8  11        1.94        4.01      1.01 o
   7  -8  11        1.20        1.37      1.21 o
   8  -8  11        5.69        7.65      1.28 o
   9  -8  11        4.85        7.26      2.18 o
  -7  -7  11        0.06       -0.64      0.80 o
  -6  -7  11        0.86       -0.10      0.70 o
  -5  -7  11        0.46        0.35      0.64 o
  -4  -7  11        0.03        0.40      0.57 o
  -3  -7  11        9.89        8.44      1.44 o
  -2  -7  11       16.75       15.32      1.84 o
  -1  -7  11       73.97       67.85      1.93 o
   0  -7  11       15.44       17.02      1.31 o
   1  -7  11       41.55       40.95      2.25 o
   2  -7  11       14.60       14.60      1.22 o
   3  -7  11        0.18        0.36      0.52 o
   4  -7  11       81.88       77.15      2.19 o
   5  -7  11       15.00       15.17      1.18 o
   6  -7  11       24.47       21.84      1.70 o
   7  -7  11       12.41       13.01      1.47 o
   8  -7  11        1.04        2.30      1.22 o
   9  -7  11        0.03       -0.22      1.12 o
  -8  -6  11        3.09        6.18      1.23 o
  -7  -6  11        0.07        2.07      0.86 o
  -6  -6  11        5.09       10.85      1.30 o
  -5  -6  11        0.12       -0.19      0.59 o
  -4  -6  11        1.54        0.41      0.55 o
  -3  -6  11       11.49       10.94      2.27 o
  -2  -6  11       54.55       48.88      2.22 o
  -1  -6  11      218.52      209.71      4.32 o
   0  -6  11      195.56      191.43      3.44 o
   1  -6  11       25.49       25.89      1.33 o
   2  -6  11       46.69       54.00      2.49 o
   3  -6  11       13.85       12.52      1.03 o
   4  -6  11        4.70        2.31      0.63 o
   5  -6  11        1.24        0.61      0.57 o
   6  -6  11       60.10       63.21      2.11 o
   7  -6  11        0.22       -0.89      0.89 o
   8  -6  11        0.01        1.39      1.05 o
   9  -6  11        0.00       -0.33      1.05 o
  -8  -5  11        0.08        0.29      0.80 o
  -7  -5  11       10.82       12.13      1.45 o
  -6  -5  11        0.26        1.33      0.70 o
  -5  -5  11       31.22       24.59      2.41 o
  -4  -5  11        8.84       10.00      1.20 o
  -3  -5  11        5.54        4.48      0.66 o
  -2  -5  11        0.28       -0.23      0.37 o
  -1  -5  11      372.39      347.55      4.70 o
   0  -5  11       69.58       60.17      1.35 o
   1  -5  11       45.77       42.94      1.50 o
   2  -5  11       22.19       18.71      1.16 o
   3  -5  11       45.13       41.94      1.67 o
   4  -5  11        5.83        5.06      0.80 o
   5  -5  11        0.04        0.98      0.87 o
   6  -5  11        6.02        7.00      0.95 o
   7  -5  11        0.25        0.81      0.79 o
   8  -5  11        0.01        0.77      1.23 o
   9  -5  11        3.15        2.60      1.26 o
  -9  -4  11        0.02        0.56      0.85 o
  -8  -4  11        3.41        3.03      0.97 o
  -7  -4  11        0.01        0.22      0.66 o
  -6  -4  11        7.20        7.98      1.37 o
  -5  -4  11        0.16        0.31      0.71 o
  -4  -4  11        0.04       -0.43      0.44 o
  -3  -4  11        5.32        4.92      0.64 o
  -2  -4  11       30.32       31.23      1.29 o
  -1  -4  11      208.50      204.51      3.99 o
   0  -4  11        1.49        3.67      0.62 o
   1  -4  11        0.67       -0.14      0.28 o
   2  -4  11       57.02       64.50      1.87 o
   3  -4  11       31.02       31.02      1.54 o
   4  -4  11        3.89        2.98      0.68 o
   5  -4  11       38.47       41.17      1.77 o
   6  -4  11        7.73        8.73      1.00 o
   7  -4  11       13.85       14.81      1.48 o
   8  -4  11        1.07       -0.56      0.91 o
   9  -4  11        7.62       10.39      2.40 o
  -9  -3  11        1.04        2.08      0.92 o
  -8  -3  11        0.77        1.24      0.94 o
  -7  -3  11        4.95        4.49      0.95 o
  -6  -3  11        0.99        0.38      0.53 o
  -5  -3  11      147.13      141.60      3.42 o
  -4  -3  11      115.62      113.43      2.27 o
  -3  -3  11       58.66       53.84      1.46 o
  -2  -3  11       36.89       37.25      1.18 o
  -1  -3  11       41.60       41.14      1.20 o
   0  -3  11        2.42        1.73      0.38 o
   1  -3  11       49.04       46.10      1.43 o
   2  -3  11       21.79       25.58      1.39 o
   3  -3  11        7.46        6.22      1.03 o
   4  -3  11        5.99        5.07      0.75 o
   5  -3  11       22.44       20.93      1.59 o
   6  -3  11       20.16       17.91      1.55 o
   7  -3  11        7.21        5.12      1.03 o
   8  -3  11       12.87       14.41      1.94 o
   9  -3  11        8.18       14.45      1.65 o
 -10  -2  11        4.69        5.16      1.53 o
  -9  -2  11        5.69        5.12      1.49 o
  -8  -2  11        7.05        7.18      1.14 o
  -7  -2  11        1.42        2.10      0.70 o
  -6  -2  11        6.66        6.01      0.79 o
  -5  -2  11       40.47       38.45      1.52 o
  -4  -2  11      461.31      447.16      5.81 o
  -3  -2  11        0.18        0.22      0.38 o
  -2  -2  11      122.33      104.49      2.04 o
  -1  -2  11        6.52        7.40      0.61 o
   0  -2  11       55.00       54.25      1.35 o
   1  -2  11       54.62       57.16      1.62 o
   2  -2  11      186.19      181.57      3.50 o
   3  -2  11       11.76       10.35      1.05 o
   4  -2  11        2.54        2.79      0.65 o
   5  -2  11        0.87        0.54      0.64 o
   6  -2  11        8.10        8.03      1.58 o
   7  -2  11       15.78       13.90      1.58 o
   8  -2  11        7.84       10.41      1.39 o
   9  -2  11        1.05       -0.42      0.90 o
 -10  -1  11        0.99        0.07      1.13 o
  -9  -1  11       14.07       13.54      1.94 o
  -8  -1  11        0.02       -0.24      0.66 o
  -7  -1  11        2.99        4.24      0.89 o
  -6  -1  11       25.83       29.08      1.39 o
  -5  -1  11       19.54       20.83      1.11 o
  -4  -1  11      192.38      189.77      3.09 o
  -3  -1  11       76.57       71.10      1.66 o
  -2  -1  11        6.17        5.72      0.57 o
  -1  -1  11      121.78      125.12      2.28 o
   0  -1  11       19.41       19.75      0.99 o
   1  -1  11      122.44      121.50      2.93 o
   2  -1  11       78.92       77.36      3.52 o
   3  -1  11      167.24      164.32      3.36 o
   4  -1  11       76.68       75.33      2.23 o
   5  -1  11        5.23        5.00      0.92 o
   6  -1  11        0.49        0.75      0.74 o
   7  -1  11        3.44        6.08      0.95 o
   8  -1  11        0.01       -0.59      0.85 o
   9  -1  11        0.04       -1.05      2.32 o
 -10   0  11        0.62        0.91      1.28 o
  -9   0  11        0.19        0.22      0.77 o
  -8   0  11        7.33       10.30      1.95 o
  -7   0  11        0.13       -0.05      0.64 o
  -6   0  11       12.80       10.04      1.17 o
  -5   0  11        3.76        4.00      0.69 o
  -4   0  11        0.83        0.69      0.57 o
  -3   0  11        0.06       -0.05      0.31 o
  -2   0  11       76.20       74.09      1.69 o
  -1   0  11       56.68       53.99      2.48 o
   0   0  11      146.96      153.24      2.98 o
   1   0  11       20.31       19.88      1.31 o
   2   0  11      247.44      255.14      4.43 o
   3   0  11       38.85       39.25      2.47 o
   4   0  11       77.23       75.63      2.57 o
   5   0  11        0.04       -0.13      0.72 o
   6   0  11        3.44        3.15      0.77 o
   7   0  11       26.73       23.94      1.58 o
   8   0  11        1.28        2.26      1.22 o
 -10   1  11        0.31        1.31      1.23 o
  -9   1  11        6.31        5.68      1.82 o
  -8   1  11       17.32       19.39      1.69 o
  -7   1  11        5.46        5.74      1.25 o
  -6   1  11        3.89        3.31      0.70 o
  -5   1  11        0.32        0.05      0.45 o
  -4   1  11       23.90       26.19      1.97 o
  -3   1  11        4.72        4.05      0.71 o
  -2   1  11       30.17       30.31      1.81 o
  -1   1  11      141.11      139.31      2.53 o
   0   1  11       42.44       45.06      1.37 o
   1   1  11       44.30       43.96      1.53 o
   2   1  11       79.29       72.21      2.37 o
   3   1  11        1.30        1.48      0.83 o
   4   1  11       81.43       70.22      2.49 o
   5   1  11        1.42        1.17      0.67 o
   6   1  11       12.42       12.55      2.47 o
   7   1  11        3.17        3.97      1.38 o
   8   1  11        0.17        0.80      1.23 o
 -10   2  11        0.21       -0.09      0.88 o
  -9   2  11       27.32       27.23      2.09 o
  -8   2  11        0.07        1.09      0.91 o
  -7   2  11        1.63        1.39      0.71 o
  -6   2  11        2.85        3.83      1.01 o
  -5   2  11       51.40       45.96      1.74 o
  -4   2  11       33.40       42.55      1.68 o
  -3   2  11       28.78       29.12      1.56 o
  -2   2  11       63.32       59.44      1.89 o
  -1   2  11       11.35       11.37      0.96 o
   0   2  11       89.96       84.01      2.23 o
   1   2  11        9.74        9.98      1.11 o
   2   2  11       43.67       43.49      1.70 o
   3   2  11        0.02        0.26      0.64 o
   4   2  11        7.46       10.42      1.19 o
   5   2  11        1.70        2.25      1.07 o
   6   2  11        0.49       -0.11      0.97 o
   7   2  11        6.16       10.61      1.84 o
 -10   3  11       15.71       16.12      3.18 o
  -9   3  11        3.50        4.25      1.12 o
  -8   3  11        0.00        1.31      0.83 o
  -7   3  11        0.09       -0.21      0.56 o
  -6   3  11       12.36       11.45      1.16 o
  -5   3  11        5.76        3.69      0.75 o
  -4   3  11        0.04        0.38      0.54 o
  -3   3  11        2.00        2.42      0.65 o
  -2   3  11        3.22        3.24      0.66 o
  -1   3  11        4.18        4.22      0.62 o
   0   3  11       95.65       94.72      2.15 o
   1   3  11       97.73       90.80      1.94 o
   2   3  11      228.31      220.42      2.89 o
   3   3  11       17.54       16.80      2.61 o
   4   3  11        0.08       -0.58      0.82 o
   5   3  11        0.05        1.18      0.97 o
   6   3  11        1.58        2.32      1.22 o
 -10   4  11       10.29        9.84      1.56 o
  -9   4  11        5.60        5.01      1.17 o
  -8   4  11        0.49       -0.07      0.63 o
  -7   4  11        0.06       -0.13      0.61 o
  -6   4  11        3.69        4.15      0.85 o
  -5   4  11       13.00       14.05      1.24 o
  -4   4  11       37.01       37.15      1.91 o
  -3   4  11       59.33       66.08      3.27 o
  -2   4  11        0.08       -0.07      0.47 o
  -1   4  11        0.04       -0.46      0.46 o
   0   4  11       13.83       12.71      1.26 o
   1   4  11        2.33        1.80      0.52 o
   2   4  11        2.07        3.23      0.69 o
   4   4  11        0.14       -1.02      1.02 o
   5   4  11       11.59       12.22      1.74 o
   6   4  11        0.00       -0.50      1.07 o
 -10   5  11        0.54        0.53      1.26 o
  -9   5  11        2.77        3.01      1.09 o
  -8   5  11        3.26        4.44      0.94 o
  -7   5  11        2.22        2.06      0.71 o
  -6   5  11       19.40       19.70      2.33 o
  -5   5  11        0.63        2.11      0.82 o
  -4   5  11       48.85       47.26      2.10 o
  -3   5  11        0.89        1.08      0.55 o
  -2   5  11       18.60       18.52      1.22 o
  -1   5  11       15.70       14.71      1.08 o
   0   5  11        0.04        0.44      0.50 o
   1   5  11        0.29       -0.10      0.44 o
   2   5  11        4.40        2.80      0.69 o
   3   5  11        1.72        0.44      1.60 o
  -9   6  11        2.08        3.78      1.23 o
  -8   6  11        0.25        0.16      0.68 o
  -7   6  11        0.75       -0.16      0.62 o
  -6   6  11        1.46        1.96      0.69 o
  -5   6  11        7.02        7.03      1.03 o
  -4   6  11        1.21        0.85      0.65 o
  -3   6  11        9.20        7.69      0.91 o
  -2   6  11        0.23       -0.54      0.54 o
  -1   6  11       14.05       18.11      1.27 o
   0   6  11        4.20        6.08      0.76 o
   1   6  11        9.81       13.04      1.18 o
   2   6  11        2.52        2.13      0.75 o
   3   6  11        3.11        1.89      1.89 o
   4   6  11        4.28        3.05      2.32 o
  -9   7  11        2.23        3.45      0.95 o
  -8   7  11        0.76        0.96      0.80 o
  -7   7  11        0.10       -0.63      0.63 o
  -6   7  11        0.75       -0.05      0.69 o
  -5   7  11        0.04        0.23      0.60 o
  -4   7  11        1.28        2.35      0.82 o
  -3   7  11        0.86        0.50      0.59 o
  -2   7  11        5.17        4.87      0.84 o
  -1   7  11       18.70       17.92      1.13 o
   0   7  11        1.07        1.45      0.58 o
   1   7  11        0.72        1.10      0.71 o
   2   7  11        7.87       11.49      1.45 o
  -8   8  11        0.00       -0.72      0.72 o
  -7   8  11        0.77        1.05      0.82 o
  -6   8  11        4.49        2.97      0.89 o
  -5   8  11        0.00       -0.27      0.87 o
  -4   8  11        0.25       -0.34      0.82 o
  -3   8  11        0.56        0.75      0.66 o
  -2   8  11        0.09        0.10      0.58 o
  -1   8  11        0.01       -0.58      0.58 o
   0   8  11        4.59        6.39      1.06 o
   1   8  11        1.06        1.57      0.84 o
  -6   9  11        0.03       -0.10      1.46 o
  -5   9  11        0.10        0.23      0.89 o
  -4   9  11        0.18        0.06      0.70 o
  -3   9  11        5.03        5.21      0.89 o
  -2   9  11        7.99        9.42      1.08 o
   0 -12  12        0.38       -0.44      1.74 o
   1 -12  12        2.51        3.48      2.03 o
   2 -12  12        1.89       -0.58      1.74 o
   3 -12  12        0.21       -0.44      1.60 o
   4 -12  12        1.83        2.76      2.18 o
   5 -12  12        4.35        3.05      2.18 o
  -2 -11  12        0.20       -0.51      0.69 o
  -1 -11  12        4.83        4.77      1.52 o
   0 -11  12        5.18        4.15      1.81 o
   1 -11  12        7.31        6.84      1.96 o
   2 -11  12        9.37        8.36      1.89 o
   3 -11  12        0.11        0.19      1.07 o
   4 -11  12        0.54       -1.45      1.45 o
   5 -11  12        0.00       -1.45      1.45 o
   6 -11  12        1.02        0.00      1.74 o
   7 -11  12        7.59        5.37      2.47 o
  -4 -10  12        2.47        3.84      1.10 o
  -3 -10  12        2.52        1.67      0.94 o
  -2 -10  12       12.78       13.17      1.46 o
  -1 -10  12        0.31        0.65      1.96 o
   0 -10  12        2.64        4.03      1.00 o
   1 -10  12        2.14        3.60      1.23 o
   2 -10  12        0.27        0.74      1.31 o
   3 -10  12        2.39        1.98      2.03 o
   4 -10  12        4.10        5.15      1.44 o
   5 -10  12        5.43        5.86      1.59 o
   6 -10  12        1.88       -1.02      1.74 o
   7 -10  12        2.19        2.15      1.18 o
   8 -10  12        1.44        2.60      1.25 o
  -5  -9  12        0.45        0.42      0.90 o
  -4  -9  12        4.50        2.82      0.95 o
  -3  -9  12        1.34        1.53      0.82 o
  -2  -9  12        0.20       -0.25      0.59 o
  -1  -9  12        1.61        3.18      0.73 o
   0  -9  12       25.81       27.44      1.85 o
   1  -9  12        2.03        2.47      1.03 o
   2  -9  12        0.00        0.98      0.97 o
   3  -9  12        5.82       10.45      1.67 o
   4  -9  12        6.95        8.14      1.54 o
   5  -9  12        3.48        2.52      1.31 o
   6  -9  12        0.53        1.21      0.91 o
   7  -9  12        0.13       -0.54      0.87 o
   8  -9  12        0.74        0.89      1.09 o
  -6  -8  12        9.87       12.61      1.96 o
  -5  -8  12       15.28       18.39      1.79 o
  -4  -8  12        1.21        2.25      0.86 o
  -3  -8  12        1.62        1.88      0.71 o
  -2  -8  12        3.83        3.23      0.78 o
  -1  -8  12        1.86        1.49      0.60 o
   0  -8  12        1.76        2.57      0.72 o
   1  -8  12        9.76        8.93      1.49 o
   2  -8  12        0.10       -0.21      1.02 o
   3  -8  12       19.69       24.47      2.25 o
   4  -8  12       23.50       28.01      1.57 o
   5  -8  12        4.39        4.38      0.84 o
   6  -8  12        1.02        0.46      0.83 o
   7  -8  12        0.48        1.54      0.98 o
   8  -8  12        3.30        2.18      2.90 o
   9  -8  12        2.33        3.12      1.38 o
  -7  -7  12        0.26        0.98      1.04 o
  -6  -7  12       12.22       12.32      1.48 o
  -5  -7  12        0.01       -0.28      0.61 o
  -4  -7  12        6.68        5.91      0.98 o
  -3  -7  12       11.92       10.85      1.22 o
  -2  -7  12        6.72        6.29      0.83 o
  -1  -7  12        0.00        0.36      0.45 o
   0  -7  12        1.98        2.35      0.72 o
   1  -7  12        3.54        2.69      0.97 o
   2  -7  12        0.30        0.68      0.55 o
   3  -7  12        0.79        0.03      0.54 o
   4  -7  12       20.43       19.30      1.76 o
   5  -7  12        2.17        0.83      0.70 o
   6  -7  12        1.66        0.60      0.63 o
   7  -7  12        0.94       -0.81      0.81 o
   8  -7  12       12.51       17.36      2.09 o
   9  -7  12        0.23       -0.42      1.12 o
  -7  -6  12        6.40        6.61      1.23 o
  -6  -6  12        0.18       -0.57      0.57 o
  -5  -6  12        0.72        2.27      1.63 o
  -4  -6  12       37.05       39.16      2.15 o
  -3  -6  12        3.17        2.34      0.66 o
  -2  -6  12        9.12       10.27      1.23 o
  -1  -6  12       24.65       27.47      1.42 o
   0  -6  12        1.50        1.48      0.66 o
   1  -6  12       32.85       32.81      1.52 o
   2  -6  12        1.58        2.55      1.36 o
   3  -6  12       47.89       48.66      1.75 o
   4  -6  12        8.81        8.64      0.93 o
   5  -6  12        9.40        9.30      1.02 o
   6  -6  12        0.05        0.20      0.63 o
   7  -6  12        0.98       -0.62      0.62 o
   8  -6  12        0.60       -0.41      1.74 o
   9  -6  12        0.00        0.83      1.15 o
  -8  -5  12        2.62        2.76      0.98 o
  -7  -5  12        3.68        3.27      0.95 o
  -6  -5  12        0.00        0.23      0.61 o
  -5  -5  12        1.24        0.81      0.60 o
  -4  -5  12        4.83        5.22      0.84 o
  -3  -5  12        7.33        7.41      0.79 o
  -2  -5  12       14.28       15.53      1.09 o
  -1  -5  12        8.21        8.13      1.05 o
   0  -5  12       38.46       35.17      1.32 o
   1  -5  12       12.52       14.77      1.09 o
   2  -5  12        9.84        7.21      0.85 o
   3  -5  12        9.92        7.75      0.93 o
   4  -5  12        0.14       -0.15      0.52 o
   5  -5  12       18.27       20.30      1.39 o
   6  -5  12       36.04       37.10      2.37 o
   7  -5  12        3.87        4.69      1.04 o
   8  -5  12        0.04       -0.87      0.97 o
   9  -5  12        0.30       -0.18      1.12 o
  -9  -4  12        0.00       -0.49      0.81 o
  -8  -4  12        8.77        9.52      1.33 o
  -7  -4  12        0.33       -0.23      0.61 o
  -6  -4  12        6.16        5.16      1.25 o
  -5  -4  12        1.03        1.65      0.67 o
  -4  -4  12        4.15        4.25      0.78 o
  -3  -4  12       52.44       53.69      2.77 o
  -2  -4  12      196.12      191.87      3.71 o
  -1  -4  12      933.44      903.84     10.35 o
   0  -4  12        3.18        3.15      1.10 o
   1  -4  12        2.35        1.69      0.65 o
   2  -4  12       40.60       48.52      1.69 o
   3  -4  12       10.09        7.72      0.88 o
   4  -4  12       19.68       21.15      1.45 o
   5  -4  12       20.09       21.68      1.45 o
   6  -4  12       11.14       11.76      1.71 o
   7  -4  12        0.10       -0.72      0.72 o
   8  -4  12        0.00        0.00      1.03 o
   9  -4  12        1.53       -0.75      2.98 o
  -9  -3  12        1.17        1.00      0.89 o
  -8  -3  12        5.06        7.17      1.19 o
  -7  -3  12        6.87        4.38      1.23 o
  -6  -3  12        2.62        2.83      0.83 o
  -5  -3  12        0.00        0.16      0.49 o
  -4  -3  12       38.70       41.01      1.41 o
  -3  -3  12       47.64       49.24      1.48 o
  -2  -3  12     1562.68     1504.30     16.34 o
  -1  -3  12       19.12       18.90      1.02 o
   0  -3  12       20.00       19.03      0.97 o
   1  -3  12       16.98       14.62      1.41 o
   2  -3  12        6.18        7.45      0.85 o
   3  -3  12      119.47      122.70      2.90 o
   4  -3  12        0.01        0.72      0.57 o
   5  -3  12        6.77        6.67      1.11 o
   6  -3  12        1.18        0.31      0.70 o
   7  -3  12        0.07       -0.66      0.66 o
   8  -3  12        0.29        0.74      1.07 o
   9  -3  12        0.79        1.18      1.06 o
 -10  -2  12        2.34        4.79      2.03 o
  -9  -2  12        0.90       -0.48      1.07 o
  -8  -2  12        5.65        6.45      1.07 o
  -7  -2  12       15.22       15.39      1.40 o
  -6  -2  12        0.05        0.17      0.48 o
  -5  -2  12        1.05        0.69      0.50 o
  -4  -2  12        2.52        1.84      0.62 o
  -3  -2  12        7.29        7.14      0.73 o
  -2  -2  12       35.11       34.42      1.24 o
  -1  -2  12        1.15       -0.01      0.32 o
   0  -2  12       35.58       36.29      1.17 o
   1  -2  12       80.58       76.86      2.45 o
   2  -2  12        0.18       -0.05      0.45 o
   3  -2  12        9.94       10.02      1.01 o
   4  -2  12        8.41        7.22      1.19 o
   5  -2  12        4.70        5.09      0.93 o
   6  -2  12        2.81        0.79      0.78 o
   7  -2  12        0.16       -0.28      0.76 o
   8  -2  12        1.51        1.56      1.02 o
 -10  -1  12        0.00       -0.89      1.01 o
  -9  -1  12        0.48        1.55      1.15 o
  -8  -1  12        0.17        0.34      0.74 o
  -7  -1  12        2.94        1.95      0.74 o
  -6  -1  12       10.46       10.15      1.71 o
  -5  -1  12        3.20        3.04      0.59 o
  -4  -1  12       94.17       94.97      2.96 o
  -3  -1  12       37.35       33.95      1.27 o
  -2  -1  12       49.61       46.95      2.01 o
  -1  -1  12        0.04       -0.25      0.34 o
   0  -1  12        1.46        1.18      0.38 o
   1  -1  12       54.72       56.80      1.74 o
   2  -1  12       23.98       22.44      1.38 o
   3  -1  12        0.17        0.45      0.56 o
   4  -1  12       29.35       28.54      2.03 o
   5  -1  12        5.11        5.54      0.97 o
   6  -1  12       11.36       12.10      1.37 o
   7  -1  12        1.43        1.43      0.74 o
   8  -1  12        1.04        0.10      0.88 o
 -10   0  12        1.31       -0.40      0.97 o
  -9   0  12        5.53        6.21      1.51 o
  -8   0  12        0.01       -0.66      0.66 o
  -7   0  12        7.89        8.46      1.15 o
  -6   0  12        7.32        5.51      1.10 o
  -5   0  12        8.17        7.46      0.88 o
  -4   0  12        7.96        9.50      0.94 o
  -3   0  12       18.74       22.85      1.15 o
  -2   0  12       62.32       61.81      1.61 o
  -1   0  12      130.60      131.49      2.47 o
   0   0  12       69.25       68.32      2.55 o
   1   0  12       43.39       38.94      1.50 o
   2   0  12       93.84       90.82      2.43 o
   3   0  12       89.86       82.20      2.38 o
   4   0  12        7.16        8.64      1.28 o
   5   0  12        2.70        1.09      0.91 o
   6   0  12        0.01       -0.66      0.66 o
   7   0  12        8.59       11.20      1.32 o
   8   0  12        3.06        3.23      1.49 o
 -10   1  12        1.93        1.01      1.00 o
  -9   1  12        0.79        0.82      1.08 o
  -8   1  12        1.12        1.26      0.84 o
  -7   1  12        3.37        3.97      0.96 o
  -6   1  12        1.74        3.61      0.78 o
  -5   1  12        0.11       -0.14      0.46 o
  -4   1  12        7.30        8.13      0.94 o
  -3   1  12        0.73        1.59      0.53 o
  -2   1  12       50.43       52.01      2.23 o
  -1   1  12       11.11       11.15      1.53 o
   0   1  12        4.74        6.30      0.68 o
   1   1  12       51.06       49.85      3.03 o
   2   1  12      259.62      249.37      4.54 o
   3   1  12        1.36        2.01      0.71 o
   4   1  12        4.29        3.81      0.98 o
   5   1  12        8.08        7.33      0.98 o
   6   1  12        0.83        3.05      1.33 o
   7   1  12        3.23        4.19      1.38 o
 -10   2  12        3.66        3.98      1.21 o
  -9   2  12        0.64       -0.08      0.88 o
  -8   2  12        2.98        3.09      0.97 o
  -7   2  12       21.79       23.45      1.90 o
  -6   2  12       27.05       27.14      1.66 o
  -5   2  12       40.67       30.69      1.71 o
  -4   2  12       17.27       16.04      1.27 o
  -3   2  12       16.79       13.63      1.34 o
  -2   2  12       44.19       51.39      1.91 o
  -1   2  12       55.95       53.79      1.83 o
   0   2  12        7.87        8.07      0.92 o
   1   2  12        2.59        2.20      0.60 o
   2   2  12        1.86        1.57      0.84 o
   3   2  12       12.47       12.22      1.34 o
   4   2  12        2.85        3.04      0.89 o
   5   2  12        1.13        1.60      1.05 o
   6   2  12        1.95        3.72      1.32 o
   7   2  12        3.46        2.54      1.38 o
 -10   3  12        0.00        0.33      1.12 o
  -9   3  12        0.03        0.69      0.86 o
  -8   3  12        3.25        2.60      0.98 o
  -7   3  12       10.50        8.76      1.08 o
  -6   3  12       10.38       11.50      1.17 o
  -5   3  12       24.28       20.81      1.50 o
  -4   3  12        1.42        0.63      0.54 o
  -3   3  12       29.79       32.33      2.50 o
  -2   3  12       27.41       26.74      1.59 o
  -1   3  12       37.94       38.14      1.86 o
   0   3  12        1.35        1.50      0.61 o
   1   3  12       45.67       47.53      1.61 o
   2   3  12        0.69        0.73      0.72 o
   3   3  12        3.96        4.50      1.60 o
   4   3  12        0.47        0.55      0.87 o
   5   3  12       10.36       11.68      1.79 o
   6   3  12        1.25        0.44      1.52 o
 -10   4  12        0.59        1.19      1.47 o
  -9   4  12        0.22       -0.16      0.94 o
  -8   4  12        0.00       -0.14      0.62 o
  -7   4  12        3.76        5.39      0.99 o
  -6   4  12        4.79        2.81      0.85 o
  -5   4  12       10.33       10.10      1.24 o
  -4   4  12       46.54       47.81      2.15 o
  -3   4  12        3.81        1.53      0.63 o
  -2   4  12       12.67       11.43      0.97 o
  -1   4  12        0.05       -0.03      0.48 o
   0   4  12        2.59        2.01      0.69 o
   1   4  12       14.87       14.19      1.26 o
 -10   5  12        0.63        0.41      1.00 o
  -9   5  12        1.67        1.13      1.02 o
  -8   5  12        8.65       10.01      1.10 o
  -7   5  12        0.10        0.17      0.75 o
  -6   5  12        0.28       -0.28      0.65 o
  -5   5  12       24.90       27.00      2.49 o
  -4   5  12        0.72        0.53      0.66 o
  -3   5  12       14.26       13.39      1.31 o
  -2   5  12        1.36        1.52      0.58 o
  -1   5  12        0.01       -0.34      0.49 o
   0   5  12        0.13       -0.20      0.52 o
   1   5  12        2.70        3.34      0.73 o
   2   5  12        5.23        5.66      1.89 o
  -9   6  12        5.50        8.10      1.25 o
  -8   6  12        0.16        0.43      0.74 o
  -7   6  12        0.02       -0.27      0.63 o
  -6   6  12        0.91        0.40      0.60 o
  -5   6  12        0.01        0.94      0.80 o
  -4   6  12        0.39       -0.56      0.56 o
  -3   6  12        0.77        0.94      0.62 o
  -2   6  12        2.14        0.98      0.84 o
  -1   6  12        1.43        1.77      0.68 o
   0   6  12        2.88        4.03      0.81 o
   1   6  12        7.77       10.14      1.09 o
   2   6  12        1.14        3.11      1.22 o
  -8   7  12        2.61        2.27      0.92 o
  -7   7  12        1.75        1.17      0.85 o
  -6   7  12       10.82       14.79      1.29 o
  -5   7  12        3.68        3.68      0.86 o
  -4   7  12        1.03        0.55      0.71 o
  -3   7  12        0.00       -0.65      0.65 o
  -2   7  12        3.58        6.66      0.98 o
  -1   7  12        0.51        0.55      0.81 o
   0   7  12        0.19        1.39      0.73 o
   1   7  12       11.57       15.55      1.36 o
   2   7  12        1.06       -0.87      1.45 o
  -7   8  12        0.09        1.94      0.88 o
  -6   8  12        0.13       -0.49      0.89 o
  -5   8  12        0.00       -0.91      0.91 o
  -4   8  12        0.70        1.00      0.93 o
  -3   8  12        8.47        9.26      1.04 o
  -2   8  12        0.13        0.26      0.67 o
  -1   8  12        0.01        0.42      0.67 o
   0   8  12        1.59        1.37      0.82 o
   1 -12  13        1.08        2.40      1.38 o
   2 -12  13        0.43       -0.29      1.74 o
   3 -12  13        1.40        1.02      1.89 o
   4 -12  13        4.93        3.34      2.32 o
  -2 -11  13        0.90       -0.34      2.54 o
  -1 -11  13        0.41        0.42      1.01 o
   0 -11  13        2.31        2.32      1.60 o
   1 -11  13        0.24       -0.04      1.07 o
   2 -11  13        3.50        4.14      1.44 o
   3 -11  13       14.84       14.73      2.10 o
   4 -11  13        4.24        4.94      2.32 o
   5 -11  13        0.85        1.60      2.03 o
   6 -11  13        2.99        2.90      2.18 o
  -3 -10  13        0.94        1.44      0.86 o
  -2 -10  13        5.39        7.43      1.14 o
  -1 -10  13        6.83        9.92      3.63 o
   0 -10  13        0.74        2.10      1.13 o
   1 -10  13        0.18        0.22      1.09 o
   2 -10  13        1.13        1.55      1.18 o
   3 -10  13        1.82        2.40      1.60 o
   4 -10  13        1.18        1.72      1.18 o
   5 -10  13        1.97        1.49      1.32 o
   6 -10  13        9.18       13.15      2.10 o
   7 -10  13        0.47       -0.01      1.10 o
  -5  -9  13        4.75        4.85      1.15 o
  -4  -9  13        2.20        3.13      0.97 o
  -3  -9  13        0.72        0.37      0.70 o
  -2  -9  13        2.64        2.66      0.88 o
  -1  -9  13       10.96       11.39      1.59 o
   0  -9  13        0.09        1.23      0.92 o
   1  -9  13        0.16       -0.02      0.91 o
   2  -9  13        0.00       -0.80      0.80 o
   3  -9  13        0.00        0.18      1.67 o
   4  -9  13        5.86        6.82      1.53 o
   5  -9  13        2.66        1.94      0.91 o
   6  -9  13       11.42        8.91      1.36 o
   7  -9  13        2.05        2.88      1.05 o
   8  -9  13        0.38       -0.37      0.91 o
  -6  -8  13        0.00        1.15      0.95 o
  -5  -8  13        9.65       13.65      1.53 o
  -4  -8  13        1.48        2.66      0.88 o
  -3  -8  13        3.26        4.23      1.67 o
  -2  -8  13        0.20       -0.40      0.61 o
  -1  -8  13        0.21       -0.21      0.63 o
   0  -8  13        5.08        1.81      0.72 o
   1  -8  13        0.52        0.36      0.82 o
   2  -8  13        0.08       -0.72      0.72 o
   3  -8  13       14.90       19.85      2.21 o
   4  -8  13        0.91        1.63      0.68 o
   5  -8  13       12.54       13.48      1.35 o
   6  -8  13        0.75        0.59      0.92 o
   7  -8  13        0.07       -1.00      1.00 o
   8  -8  13        0.00        0.62      1.26 o
  -7  -7  13        7.40        9.71      1.74 o
  -6  -7  13        2.31        3.90      1.44 o
  -5  -7  13        0.01       -0.20      0.66 o
  -4  -7  13        0.22        0.01      0.63 o
  -3  -7  13        2.92        2.75      0.81 o
  -2  -7  13        1.69        2.92      0.65 o
  -1  -7  13        0.69        0.33      0.59 o
   0  -7  13        0.36        1.23      0.61 o
   1  -7  13        4.94        3.12      1.03 o
   2  -7  13        1.15        1.22      0.60 o
   3  -7  13        2.00        0.91      0.73 o
   4  -7  13        0.25        0.19      0.57 o
   5  -7  13        3.52        2.73      0.85 o
   6  -7  13        0.52        1.54      0.77 o
   7  -7  13        3.13        2.50      1.09 o
   8  -7  13        0.78        0.67      1.12 o
  -7  -6  13        1.16        2.94      1.00 o
  -6  -6  13        3.98        6.34      1.14 o
  -5  -6  13        2.28        0.70      0.82 o
  -4  -6  13        0.94        1.07      0.70 o
  -3  -6  13        7.41        6.63      1.00 o
  -2  -6  13        0.01       -0.41      0.41 o
  -1  -6  13       17.71       18.87      1.21 o
   0  -6  13        1.89        1.23      0.49 o
   1  -6  13       48.51       50.46      1.79 o
   2  -6  13        0.05        0.04      0.56 o
   3  -6  13        8.08       10.94      1.80 o
   4  -6  13       24.21       24.08      2.79 o
   5  -6  13        0.42        0.09      0.60 o
   6  -6  13       19.16       20.36      1.51 o
   7  -6  13        0.28       -0.77      0.77 o
   8  -6  13        2.77        1.36      2.03 o
   9  -6  13        0.11        0.50      1.60 o
  -8  -5  13        0.42        1.22      0.89 o
  -7  -5  13        1.22        2.91      0.91 o
  -6  -5  13        4.49        4.02      0.95 o
  -5  -5  13        3.49        3.26      0.85 o
  -4  -5  13        4.13        4.25      0.81 o
  -3  -5  13        5.61        5.43      0.75 o
  -2  -5  13       27.36       27.47      1.45 o
  -1  -5  13       53.25       48.85      2.47 o
   0  -5  13        9.52        9.22      0.82 o
   1  -5  13        4.24        2.18      0.64 o
   2  -5  13       53.23       45.45      1.79 o
   3  -5  13       16.61       12.14      1.68 o
   4  -5  13        0.95        1.59      0.61 o
   5  -5  13       43.97       44.12      3.50 o
   6  -5  13        6.61        4.03      1.17 o
   7  -5  13        0.38        1.68      0.97 o
   8  -5  13        1.75        0.78      1.18 o
   9  -5  13        9.79       10.95      2.03 o
  -8  -4  13        0.02       -0.49      0.72 o
  -7  -4  13        8.15       10.81      1.36 o
  -6  -4  13        0.07       -0.51      0.70 o
  -5  -4  13        3.18        4.94      0.89 o
  -4  -4  13        3.51        3.45      0.75 o
  -3  -4  13        0.04       -0.18      0.48 o
  -2  -4  13       20.23       16.99      1.04 o
  -1  -4  13      101.52      103.91      2.50 o
   0  -4  13       88.35       87.66      2.76 o
   1  -4  13       15.37       16.12      1.21 o
   2  -4  13       35.28       30.11      1.64 o
   3  -4  13        0.30        0.56      0.55 o
   4  -4  13        0.02        0.20      0.56 o
   5  -4  13        2.92        4.28      1.32 o
   6  -4  13        3.63        2.64      1.16 o
   7  -4  13        0.01       -0.70      0.70 o
   8  -4  13        4.14        5.31      1.50 o
  -9  -3  13        0.94        0.79      1.14 o
  -8  -3  13        7.71        8.72      1.20 o
  -7  -3  13       12.39       13.29      1.40 o
  -6  -3  13        7.54        9.52      1.17 o
  -5  -3  13        0.49        0.81      0.56 o
  -4  -3  13        2.66        3.04      0.81 o
  -3  -3  13      297.36      277.02      4.20 o
  -2  -3  13       64.28       64.08      1.75 o
  -1  -3  13       76.75       74.00      3.00 o
   0  -3  13      327.65      332.25      6.30 o
   1  -3  13        0.22       -0.20      0.55 o
   2  -3  13       66.10       54.19      1.87 o
   3  -3  13        9.74       12.34      2.60 o
   4  -3  13        1.14        0.41      0.59 o
   5  -3  13       25.90       22.21      1.76 o
   6  -3  13        0.37        1.33      0.83 o
   7  -3  13        0.11       -0.56      0.74 o
   8  -3  13        1.39        2.25      1.03 o
  -9  -2  13        0.49        0.15      1.07 o
  -8  -2  13        1.79        0.15      0.92 o
  -7  -2  13        0.11       -0.04      0.66 o
  -6  -2  13        4.54        2.28      0.68 o
  -5  -2  13        1.25        0.84      0.54 o
  -4  -2  13        8.84        8.64      0.78 o
  -3  -2  13       22.37       25.13      1.26 o
  -2  -2  13      469.39      450.88      5.97 o
  -1  -2  13      126.68      123.45      2.65 o
   0  -2  13       66.71       67.64      2.29 o
   1  -2  13        3.03        3.84      0.83 o
   2  -2  13       19.58       16.75      2.22 o
   3  -2  13       32.10       30.32      1.70 o
   4  -2  13        7.20        5.66      0.92 o
   5  -2  13        2.40        2.31      0.88 o
   6  -2  13        1.08        0.33      1.00 o
   7  -2  13        0.73        1.15      0.89 o
   8  -2  13        0.39       -0.78      0.78 o
 -10  -1  13        0.54       -0.60      2.18 o
  -9  -1  13        0.12       -0.48      1.01 o
  -8  -1  13        0.61       -0.39      0.74 o
  -7  -1  13        2.89        3.60      0.96 o
  -6  -1  13        1.73        3.13      0.85 o
  -5  -1  13        0.22        0.45      0.54 o
  -4  -1  13       19.70       22.02      1.21 o
  -3  -1  13        2.31        2.54      0.76 o
  -2  -1  13      120.87      123.51      2.47 o
  -1  -1  13       65.69       65.72      1.71 o
   0  -1  13        6.60        7.29      0.92 o
   1  -1  13        5.61        4.37      0.82 o
   2  -1  13        0.14       -0.23      0.48 o
   3  -1  13      146.02      145.07      4.43 o
   4  -1  13        0.40        0.52      0.71 o
   5  -1  13        1.15        1.83      0.89 o
   6  -1  13       17.26       18.32      1.67 o
   7  -1  13        1.51        0.65      0.85 o
   8  -1  13        0.49        0.89      1.13 o
 -10   0  13        0.20        0.99      1.31 o
  -9   0  13        4.37        3.99      1.20 o
  -8   0  13        0.61        1.25      0.85 o
  -7   0  13        1.99        2.95      0.92 o
  -6   0  13        1.65        1.05      0.88 o
  -5   0  13       15.01       16.95      1.30 o
  -4   0  13        7.94        5.13      0.90 o
  -3   0  13       12.38        9.24      0.96 o
  -2   0  13        1.75        1.74      0.48 o
  -1   0  13        0.93        0.88      0.44 o
   0   0  13        5.10        5.18      0.80 o
   1   0  13       19.36       19.83      1.53 o
   2   0  13        0.04        1.93      0.68 o
   3   0  13       76.11       76.38      2.40 o
   4   0  13        0.75        0.09      0.70 o
   5   0  13        1.87        1.10      0.81 o
   6   0  13        0.86        0.20      0.81 o
   7   0  13        0.01        0.58      0.98 o
 -10   1  13        7.95        8.91      1.49 o
  -9   1  13        0.06        0.23      0.91 o
  -8   1  13        6.83        6.88      1.23 o
  -7   1  13        0.37       -0.12      0.78 o
  -6   1  13        0.11        0.04      0.59 o
  -5   1  13       20.70       19.56      1.41 o
  -4   1  13        0.03        0.16      0.54 o
  -3   1  13      131.37      123.93      3.18 o
  -2   1  13        1.08        0.06      0.46 o
  -1   1  13       34.65       38.56      1.76 o
   0   1  13        4.56        4.92      0.90 o
   1   1  13        0.67        1.06      0.72 o
   2   1  13        3.02        3.20      0.86 o
   3   1  13       45.68       44.81      2.10 o
   4   1  13       23.21       25.43      1.84 o
   5   1  13        2.97        2.63      0.82 o
   6   1  13       11.52       13.29      4.43 o
   7   1  13        2.79        1.34      1.22 o
 -10   2  13        0.02        0.63      1.01 o
  -9   2  13        8.21        5.44      1.25 o
  -8   2  13        0.14       -0.08      0.74 o
  -7   2  13        2.96        2.42      0.81 o
  -6   2  13        3.68        1.67      0.65 o
  -5   2  13        0.68       -0.35      0.51 o
  -4   2  13       44.50       49.92      1.92 o
  -3   2  13        1.24        1.61      0.61 o
  -2   2  13       45.16       44.40      2.07 o
  -1   2  13        7.72        8.20      0.94 o
   0   2  13        8.48        8.30      0.96 o
   1   2  13      149.33      153.63      3.96 o
   2   2  13       50.83       47.61      1.91 o
   3   2  13        1.08        1.57      0.82 o
   4   2  13       11.01       12.35      1.96 o
   5   2  13        2.62        1.98      1.31 o
   6   2  13        0.39        2.01      1.22 o
 -10   3  13        0.12        0.10      1.00 o
  -9   3  13        1.21        2.19      1.04 o
  -8   3  13        2.56        3.09      1.04 o
  -7   3  13        0.53        0.02      0.70 o
  -6   3  13        4.63        5.42      0.96 o
  -5   3  13       17.77       16.66      1.56 o
  -4   3  13       10.08        9.12      1.10 o
  -3   3  13        1.90        2.48      0.74 o
  -2   3  13       13.42       11.34      1.13 o
  -1   3  13        1.70        2.05      0.66 o
   0   3  13       10.44       10.42      1.11 o
   1   3  13        0.31        0.66      0.54 o
   2   3  13       45.41       49.38      2.31 o
   4   3  13        0.12        1.74      1.45 o
   5   3  13        8.81        9.91      1.89 o
  -9   4  13        0.95        1.41      1.02 o
  -8   4  13        5.68        4.88      1.03 o
  -7   4  13       21.58       19.65      2.32 o
  -6   4  13        0.31        0.77      0.72 o
  -5   4  13        0.87        1.21      0.82 o
  -4   4  13        1.36        2.26      1.05 o
  -3   4  13       62.60       66.97      2.34 o
  -2   4  13       28.33       28.56      1.91 o
  -1   4  13       11.65       10.45      1.63 o
   0   4  13        5.27        6.89      1.13 o
   1   4  13        0.14        0.02      0.51 o
  -9   5  13        1.30        0.72      1.20 o
  -8   5  13        8.36        9.03      1.12 o
  -7   5  13       13.24       14.48      1.80 o
  -6   5  13        7.47        6.03      1.09 o
  -5   5  13        5.02        7.18      1.08 o
  -4   5  13        2.19        2.96      0.82 o
  -3   5  13        0.26        0.33      0.60 o
  -2   5  13        7.12        6.13      0.98 o
  -1   5  13        0.67        0.43      0.70 o
   0   5  13        3.03        3.51      0.87 o
   1   5  13        0.02       -0.27      0.69 o
  -8   6  13        1.60        0.41      0.82 o
  -7   6  13        2.22        3.62      1.02 o
  -6   6  13        1.20        1.76      0.82 o
  -5   6  13        2.83        2.95      0.91 o
  -4   6  13        0.00       -0.24      0.66 o
  -3   6  13        0.84        1.03      0.80 o
  -2   6  13        0.09        0.07      0.63 o
  -1   6  13        0.00       -0.55      0.65 o
   0   6  13        1.93        2.57      0.78 o
   1   6  13        1.42        1.92      0.84 o
  -7   7  13        0.07        0.00      0.79 o
  -6   7  13        1.05        0.78      0.75 o
  -5   7  13        0.19        0.52      0.70 o
  -4   7  13        0.06       -0.53      0.66 o
  -3   7  13        0.43       -0.46      0.89 o
  -2   7  13        0.99        1.35      0.72 o
  -1   7  13        0.00       -0.61      0.61 o
   0   7  13        0.15       -0.25      0.72 o
   1   7  13        0.44        0.35      0.84 o
  -6   8  13        0.04       -0.47      2.40 o
  -5   8  13        0.12        0.00      0.92 o
  -4   8  13        0.99        1.21      1.18 o
  -3   8  13        6.66        6.88      1.10 o
  -2   8  13        2.12        2.78      0.80 o
  -1 -11  14        4.39        3.98      1.29 o
   0 -11  14        0.91        2.57      1.67 o
   1 -11  14        0.04       -0.29      1.13 o
   2 -11  14        0.00       -0.88      1.07 o
   3 -11  14        1.81        2.03      1.38 o
   4 -11  14        0.11        0.52      1.28 o
   5 -11  14        0.40       -0.15      1.89 o
  -3 -10  14        4.35        4.59      1.06 o
  -2 -10  14        0.41       -0.95      1.31 o
  -1 -10  14        6.34        5.86      1.67 o
   0 -10  14        0.00       -0.39      1.02 o
   1 -10  14        0.87        0.49      1.07 o
   2 -10  14        4.11        4.17      1.32 o
   3 -10  14        0.86        1.92      1.45 o
   4 -10  14        0.00       -0.97      0.97 o
   5 -10  14        0.35        0.51      1.23 o
   6 -10  14        0.16        1.64      1.67 o
   7 -10  14        0.29        0.16      1.15 o
  -4  -9  14        5.86        6.46      2.51 o
  -3  -9  14        1.64        1.70      0.80 o
  -2  -9  14        3.65        5.10      1.96 o
  -1  -9  14        2.97        4.20      1.02 o
   0  -9  14        0.45       -0.67      0.87 o
   1  -9  14        0.83        1.53      1.07 o
   2  -9  14        0.76       -0.37      0.91 o
   3  -9  14        0.72        3.18      1.22 o
   4  -9  14        7.36        7.77      1.75 o
   5  -9  14        3.04        2.14      0.82 o
   6  -9  14        0.60        2.03      1.05 o
   7  -9  14        0.00        0.16      0.91 o
  -5  -8  14        0.15        0.35      0.80 o
  -4  -8  14        7.73        9.78      1.65 o
  -3  -8  14        6.95        9.42      1.78 o
  -2  -8  14        0.87        0.71      0.66 o
  -1  -8  14        9.45       11.93      1.36 o
   0  -8  14        0.50        0.44      1.31 o
   1  -8  14        4.24        8.14      2.76 o
   2  -8  14        0.64        0.24      0.87 o
   3  -8  14        8.31       10.09      1.32 o
   4  -8  14        9.24       11.87      1.16 o
   5  -8  14        0.03        0.08      0.66 o
   6  -8  14        2.04        3.40      0.91 o
   7  -8  14        3.28        5.52      1.40 o
   8  -8  14        0.47        0.50      1.38 o
  -6  -7  14        1.78        2.16      1.43 o
  -5  -7  14        4.91        2.82      0.95 o
  -4  -7  14        8.17        7.31      1.12 o
  -3  -7  14        1.78        0.42      0.69 o
  -2  -7  14       12.45       13.24      1.38 o
  -1  -7  14       43.28       41.60      2.13 o
   0  -7  14        2.35        2.41      1.07 o
   1  -7  14        7.31        7.17      1.43 o
   2  -7  14       17.30       22.16      1.47 o
   3  -7  14        1.13        0.91      0.66 o
   4  -7  14       19.61       21.41      1.51 o
   5  -7  14        0.40        0.40      0.69 o
   6  -7  14       29.74       30.06      1.93 o
   7  -7  14        0.86        2.55      0.91 o
   8  -7  14        0.25       -0.28      1.15 o
  -7  -6  14        9.69       13.12      2.24 o
  -6  -6  14        7.74       10.55      1.42 o
  -5  -6  14        8.17        9.57      1.25 o
  -4  -6  14       15.65       16.59      2.54 o
  -3  -6  14        8.59        9.22      1.12 o
  -2  -6  14        0.88        1.02      0.54 o
  -1  -6  14        1.69        0.95      0.61 o
   0  -6  14       14.75       13.27      1.15 o
   1  -6  14        0.29       -0.56      0.56 o
   2  -6  14        5.64        4.29      0.82 o
   3  -6  14       12.57       10.86      1.13 o
   4  -6  14        2.28        2.41      1.01 o
   5  -6  14       17.48       17.13      1.41 o
   6  -6  14        2.00        2.47      0.89 o
   7  -6  14       11.17       12.00      1.45 o
   8  -6  14        0.14        0.69      1.22 o
  -8  -5  14        0.40        0.31      1.12 o
  -7  -5  14        2.89        2.08      0.92 o
  -6  -5  14        1.09        1.22      0.76 o
  -5  -5  14        2.56        0.63      0.71 o
  -4  -5  14        7.92        7.80      1.03 o
  -3  -5  14        1.65        2.47      0.66 o
  -2  -5  14       55.86       49.35      1.80 o
  -1  -5  14      122.93      122.23      3.35 o
   0  -5  14       11.70       12.81      1.15 o
   1  -5  14        9.46        9.16      1.11 o
   2  -5  14       41.14       38.88      3.86 o
   3  -5  14       11.95       10.13      1.08 o
   4  -5  14        1.12        0.48      0.59 o
   5  -5  14        1.61        1.41      0.70 o
   6  -5  14        2.17        1.26      0.74 o
   7  -5  14        0.07        0.24      0.86 o
   8  -5  14        0.00        1.79      1.26 o
  -8  -4  14        4.79        3.05      1.04 o
  -7  -4  14        3.30        4.12      1.56 o
  -6  -4  14        0.44       -0.33      0.55 o
  -5  -4  14        4.49        4.32      1.10 o
  -4  -4  14        2.20        2.11      0.68 o
  -3  -4  14       85.50       74.18      3.54 o
  -2  -4  14       19.52       22.98      1.23 o
  -1  -4  14       58.84       52.81      1.82 o
   0  -4  14      177.86      178.52      4.32 o
   1  -4  14        6.45        7.85      1.20 o
   2  -4  14       34.87       37.44      1.91 o
   3  -4  14       24.53       26.36      1.78 o
   4  -4  14        0.18       -0.27      0.57 o
   5  -4  14       32.93       35.80      2.03 o
   6  -4  14        8.48        9.55      1.34 o
   7  -4  14        0.31       -0.81      0.81 o
   8  -4  14        0.04        0.29      0.95 o
  -9  -3  14        3.96        1.09      1.22 o
  -8  -3  14        0.29       -0.32      0.74 o
  -7  -3  14        1.63        0.97      0.75 o
  -6  -3  14       22.19       22.45      2.90 o
  -5  -3  14       24.12       24.23      1.50 o
  -4  -3  14        4.64        5.04      0.71 o
  -3  -3  14       91.82       86.39      2.11 o
  -2  -3  14        3.87        3.05      0.59 o
  -1  -3  14        2.08        1.47      0.69 o
   0  -3  14      106.78      105.54      3.83 o
   1  -3  14       35.21       30.45      1.95 o
   2  -3  14       20.99       15.44      1.72 o
   3  -3  14        2.39        1.04      0.63 o
   4  -3  14       16.53       16.46      1.34 o
   5  -3  14       38.08       35.93      2.77 o
   6  -3  14        0.20       -0.50      0.77 o
   7  -3  14        0.60        1.60      0.98 o
   8  -3  14        0.00       -0.21      0.82 o
  -9  -2  14        0.19       -0.57      1.07 o
  -8  -2  14        1.18        0.54      1.01 o
  -7  -2  14        0.40        0.76      0.97 o
  -6  -2  14        1.18        1.69      0.71 o
  -5  -2  14        5.36        4.95      0.79 o
  -4  -2  14       53.04       52.24      1.63 o
  -3  -2  14      137.62      133.93      2.69 o
  -2  -2  14       67.73       68.19      1.80 o
  -1  -2  14        0.33        0.57      0.58 o
   0  -2  14       19.76       15.99      1.97 o
   1  -2  14       56.28       55.49      2.78 o
   2  -2  14        0.57        1.39      0.63 o
   3  -2  14       21.79       21.39      1.50 o
   4  -2  14        0.11       -0.63      0.63 o
   5  -2  14       33.90       34.48      2.25 o
   6  -2  14        3.05        4.65      1.05 o
   7  -2  14        0.01       -0.96      1.08 o
   8  -2  14        0.21       -0.02      0.83 o
  -9  -1  14        0.13        0.20      1.07 o
  -8  -1  14        5.32        4.62      1.15 o
  -7  -1  14        0.63        0.59      0.89 o
  -6  -1  14        1.20        2.25      0.81 o
  -5  -1  14        0.00       -0.21      0.56 o
  -4  -1  14       12.92       12.48      1.16 o
  -3  -1  14        1.74        2.30      0.58 o
  -2  -1  14       40.20       44.77      1.56 o
  -1  -1  14        0.09       -0.35      0.35 o
   0  -1  14       23.41       24.69      1.47 o
   1  -1  14        4.03        1.74      0.76 o
   2  -1  14       12.64       14.33      1.58 o
   3  -1  14       14.89       14.88      1.34 o
   4  -1  14       27.99       26.06      3.81 o
   5  -1  14        0.94        0.51      0.81 o
   6  -1  14        0.05       -1.03      1.06 o
   7  -1  14        0.80        0.07      0.75 o
  -9   0  14        1.20        0.27      0.98 o
  -8   0  14        4.10        5.07      1.33 o
  -7   0  14        1.20        1.03      0.83 o
  -6   0  14        1.97        1.46      0.68 o
  -5   0  14        7.27        8.70      1.15 o
  -4   0  14       20.65       18.98      1.41 o
  -3   0  14       64.57       61.52      2.75 o
  -2   0  14       20.54       21.91      1.72 o
  -1   0  14       93.19       80.04      2.08 o
   0   0  14        0.52       -0.39      0.50 o
   1   0  14       51.55       53.08      2.48 o
   2   0  14       28.53       29.78      1.72 o
   3   0  14        1.39        0.63      0.66 o
   4   0  14        2.14        2.44      1.26 o
   5   0  14        0.03       -0.11      0.74 o
   6   0  14        3.70        3.05      1.09 o
   7   0  14        0.79        3.56      1.44 o
  -9   1  14        3.07        2.96      1.35 o
  -8   1  14        3.97        3.49      1.40 o
  -7   1  14        1.15        0.92      0.86 o
  -6   1  14        3.32        4.02      0.82 o
  -5   1  14        4.49        6.22      0.94 o
  -4   1  14       17.40       14.93      1.31 o
  -3   1  14       50.46       46.12      1.99 o
  -2   1  14        1.63        1.50      0.66 o
  -1   1  14        5.56        4.34      0.78 o
   0   1  14        0.04        0.98      0.57 o
   1   1  14       97.18       99.26      3.14 o
   2   1  14       85.75       83.02      2.50 o
   3   1  14        5.24        5.46      0.93 o
   4   1  14       17.67       18.60      2.09 o
   5   1  14        9.13       12.87      1.31 o
   6   1  14        0.05        0.29      1.67 o
  -9   2  14        0.00       -0.34      0.83 o
  -8   2  14        0.64       -0.78      0.78 o
  -7   2  14        2.26        2.28      0.79 o
  -6   2  14       12.81       14.08      1.53 o
  -5   2  14       19.92       21.42      1.58 o
  -4   2  14        1.57        0.92      0.69 o
  -3   2  14       22.13       22.78      1.61 o
  -2   2  14        0.84        0.50      0.59 o
  -1   2  14        1.58        0.71      0.57 o
   0   2  14       21.94       20.20      2.41 o
   1   2  14       50.53       53.52      4.14 o
   2   2  14        0.23        0.55      0.76 o
   3   2  14        3.07        4.11      1.01 o
   4   2  14       10.80       12.19      1.96 o
   5   2  14       11.40       14.32      3.85 o
   6   2  14        0.40        0.87      1.89 o
  -9   3  14        0.01       -0.38      0.91 o
  -8   3  14        1.81        1.29      0.98 o
  -7   3  14        4.29        3.66      0.98 o
  -6   3  14        0.15       -0.30      0.64 o
  -5   3  14        5.35        3.46      0.85 o
  -4   3  14        6.00        6.95      1.05 o
  -3   3  14        3.90        7.25      1.03 o
  -2   3  14       21.83       26.73      1.74 o
  -1   3  14        0.57        0.23      0.60 o
   0   3  14       20.23       25.17      1.62 o
   1   3  14       11.18       11.40      1.69 o
   2   3  14        2.52        2.76      1.74 o
  -9   4  14        0.25       -0.91      0.91 o
  -8   4  14        0.03       -0.36      0.77 o
  -7   4  14        0.01       -0.13      0.78 o
  -6   4  14        0.06        0.18      0.70 o
  -5   4  14       13.28       17.27      1.53 o
  -4   4  14       37.68       42.54      2.30 o
  -3   4  14       10.91       11.21      1.24 o
  -2   4  14       10.83       12.19      1.28 o
  -1   4  14        4.99        5.36      0.92 o
   0   4  14        3.40        3.19      0.77 o
   1   4  14        5.69        3.12      1.13 o
  -9   5  14        6.23        5.72      1.79 o
  -8   5  14        0.67        1.39      0.82 o
  -7   5  14        0.03        0.13      0.72 o
  -6   5  14        0.61        0.72      0.83 o
  -5   5  14       21.50       18.43      1.63 o
  -4   5  14        5.82        9.09      1.21 o
  -3   5  14        0.00        0.97      0.74 o
  -2   5  14        0.02        0.28      0.66 o
  -1   5  14        0.45       -0.28      0.76 o
   0   5  14        3.37        3.10      0.77 o
   1   5  14       12.19       19.50      5.30 o
  -8   6  14        1.89        0.58      0.85 o
  -7   6  14        2.26        2.16      0.85 o
  -6   6  14        4.13        6.95      1.86 o
  -5   6  14        3.67        3.56      1.00 o
  -4   6  14        6.22        7.79      1.17 o
  -3   6  14        3.94        2.79      0.91 o
  -2   6  14        0.77        0.95      0.91 o
  -1   6  14        1.37        2.08      0.94 o
   0   6  14        1.79        1.58      0.73 o
   1   6  14        0.25       -0.87      1.03 o
  -6   7  14        0.24        0.18      0.73 o
  -5   7  14        1.36        2.22      0.89 o
  -4   7  14        0.01       -0.79      0.79 o
  -3   7  14        2.37        2.65      1.14 o
  -2   7  14        7.38       10.76      1.35 o
  -1   7  14        0.04       -0.03      0.71 o
  -1 -11  15        3.50        5.23      2.32 o
   0 -11  15        2.96        3.50      1.67 o
   1 -11  15        1.59        1.89      1.81 o
   2 -11  15        4.76        7.23      1.75 o
   3 -11  15        0.14       -0.15      1.23 o
   4 -11  15        0.00        0.30      1.32 o
   5 -11  15        0.03        2.64      2.76 o
  -3 -10  15        0.03        0.29      1.89 o
  -2 -10  15        3.72        6.46      1.57 o
  -1 -10  15        1.57       -1.02      1.45 o
   0 -10  15        1.30        0.79      1.12 o
   1 -10  15        0.19       -0.69      1.07 o
   2 -10  15        0.53       -0.53      1.81 o
   3 -10  15        0.05        0.36      1.74 o
   4 -10  15        0.89       -0.04      1.22 o
   5 -10  15        0.00       -0.59      1.22 o
   6 -10  15        9.00        9.38      4.28 o
  -4  -9  15        2.72        2.61      1.00 o
  -3  -9  15        0.01        0.51      0.76 o
  -2  -9  15        0.38        0.33      0.94 o
  -1  -9  15        1.57        1.07      0.80 o
   0  -9  15        0.38        0.01      1.01 o
   1  -9  15        0.10        4.50      5.66 o
   2  -9  15        2.19        3.70      1.33 o
   3  -9  15        3.40        1.78      2.54 o
   4  -9  15        2.12        1.51      1.28 o
   5  -9  15        3.39        5.76      1.74 o
   6  -9  15        4.55        3.97      1.17 o
   7  -9  15        6.70        4.80      1.91 o
  -5  -8  15        4.97        6.62      1.25 o
  -4  -8  15        5.02        7.04      1.19 o
  -3  -8  15        2.49        1.72      0.83 o
  -2  -8  15        8.85        8.16      2.83 o
  -1  -8  15        2.67        2.75      1.09 o
   0  -8  15        0.57        1.29      1.07 o
   1  -8  15       12.59       12.20      2.83 o
   2  -8  15        2.59        1.82      1.12 o
   3  -8  15        0.15       -0.59      0.59 o
   4  -8  15       11.77       12.28      1.25 o
   5  -8  15        0.89       -0.04      0.84 o
   6  -8  15        1.15        1.94      0.87 o
   7  -8  15        0.75        1.88      1.06 o
  -6  -7  15        4.16        3.44      1.06 o
  -5  -7  15        0.02        0.49      0.77 o
  -4  -7  15        0.52        1.02      0.78 o
  -3  -7  15        3.34        2.59      1.19 o
  -2  -7  15        0.51        0.84      0.79 o
  -1  -7  15        0.56        0.24      0.64 o
   0  -7  15        0.38        0.73      1.07 o
   1  -7  15        0.01        0.05      0.91 o
   2  -7  15        0.23       -0.58      0.58 o
   3  -7  15        5.68        4.25      0.99 o
   4  -7  15        0.98        2.57      0.81 o
   5  -7  15        0.78        2.82      2.45 o
   6  -7  15        4.56        3.20      0.94 o
   7  -7  15        0.68       -0.82      0.82 o
  -7  -6  15        7.33       10.79      2.13 o
  -6  -6  15        4.41        6.49      1.22 o
  -5  -6  15        0.08       -0.35      0.61 o
  -4  -6  15        1.04        0.75      0.66 o
  -3  -6  15        0.62        0.13      0.59 o
  -2  -6  15        0.03        0.07      0.51 o
  -1  -6  15       27.32       26.27      1.83 o
   0  -6  15        0.11       -0.43      0.59 o
   1  -6  15        5.07        5.18      0.90 o
   2  -6  15        1.43        1.65      0.86 o
   3  -6  15        0.20        0.85      0.67 o
   4  -6  15        4.33        5.62      0.99 o
   5  -6  15        4.13        4.89      0.98 o
   6  -6  15        1.34        0.56      0.78 o
   7  -6  15        3.61        3.90      2.23 o
   8  -6  15        3.23        3.27      1.50 o
  -7  -5  15        0.85        0.54      0.97 o
  -6  -5  15        0.00        0.08      0.76 o
  -5  -5  15        5.89        5.30      1.06 o
  -4  -5  15        1.48        0.58      0.67 o
  -3  -5  15        1.51        1.40      0.62 o
  -2  -5  15        7.77        8.66      1.31 o
  -1  -5  15        9.62        9.64      2.03 o
   0  -5  15        9.38       10.28      1.08 o
   1  -5  15        3.03        1.73      0.68 o
   2  -5  15       43.62       43.63      2.04 o
   3  -5  15        0.27       -0.42      0.58 o
   4  -5  15        0.10       -0.46      0.60 o
   5  -5  15       19.45       22.44      1.65 o
   6  -5  15        1.38        2.42      0.91 o
   7  -5  15        0.91       -0.51      0.81 o
   8  -5  15        0.26       -0.16      0.99 o
  -8  -4  15        1.95        3.10      1.08 o
  -7  -4  15        0.11        0.33      0.81 o
  -6  -4  15        3.60        5.54      1.09 o
  -5  -4  15        0.34        0.80      0.70 o
  -4  -4  15        4.49        2.69      0.78 o
  -3  -4  15       26.80       28.52      1.45 o
  -2  -4  15        2.28        0.52      0.49 o
  -1  -4  15       49.65       46.62      1.82 o
   0  -4  15       24.97       28.22      2.85 o
   1  -4  15      106.60       91.68      4.46 o
   2  -4  15       80.26       80.21      3.00 o
   3  -4  15        2.29        2.69      0.98 o
   4  -4  15        0.71        1.48      0.71 o
   5  -4  15        0.50        0.01      0.69 o
   6  -4  15       15.26       12.50      1.51 o
   7  -4  15        9.79       10.14      1.48 o
   8  -4  15        9.36       11.78      1.63 o
  -8  -3  15        4.80        2.24      1.28 o
  -7  -3  15        1.20       -0.17      0.74 o
  -6  -3  15        4.63        3.48      0.95 o
  -5  -3  15        0.45       -0.51      0.51 o
  -4  -3  15        0.81        0.18      0.51 o
  -3  -3  15        5.72        7.26      0.80 o
  -2  -3  15       23.35       19.91      1.21 o
  -1  -3  15        7.77        7.34      0.91 o
   0  -3  15       10.25       11.91      1.33 o
   1  -3  15       50.06       37.28      2.25 o
   2  -3  15       29.79       32.26      1.85 o
   3  -3  15        6.52        4.52      0.88 o
   4  -3  15        0.02       -0.57      0.61 o
   5  -3  15        0.01        0.88      0.75 o
   6  -3  15        0.15       -0.15      0.96 o
   7  -3  15        7.98        9.20      1.79 o
  -9  -2  15        4.37        3.53      1.49 o
  -8  -2  15        5.96        5.70      1.89 o
  -7  -2  15        0.87        0.28      0.97 o
  -6  -2  15        0.68        0.13      0.74 o
  -5  -2  15        0.12        0.13      0.51 o
  -4  -2  15        0.36        0.85      0.54 o
  -3  -2  15       35.23       34.78      1.61 o
  -2  -2  15       35.82       37.59      1.59 o
  -1  -2  15        0.13       -0.15      0.49 o
   0  -2  15       21.59       20.84      1.73 o
   1  -2  15       12.95       13.36      2.02 o
   2  -2  15        9.99       10.62      1.17 o
   3  -2  15       11.80       13.90      2.11 o
   4  -2  15        0.21        0.60      0.71 o
   5  -2  15       10.81       10.20      1.37 o
   6  -2  15        0.41        0.73      1.13 o
   7  -2  15        5.41        6.49      1.50 o
  -9  -1  15        1.40        1.81      1.33 o
  -8  -1  15        8.66       10.72      1.53 o
  -7  -1  15        3.30        3.58      1.09 o
  -6  -1  15       12.25       10.01      1.37 o
  -5  -1  15        9.33       10.54      1.17 o
  -4  -1  15       39.46       38.09      1.96 o
  -3  -1  15        0.07       -0.52      0.52 o
  -2  -1  15       24.72       24.08      1.35 o
  -1  -1  15       18.91       19.17      1.29 o
   0  -1  15        1.44        0.07      0.50 o
   1  -1  15       15.84       18.04      1.63 o
   2  -1  15        0.21        0.21      0.66 o
   3  -1  15       44.58       43.22      2.21 o
   4  -1  15        0.52        0.50      0.78 o
   5  -1  15        0.00       -0.07      0.78 o
   6  -1  15        5.87        8.15      1.35 o
   7  -1  15        0.25        1.31      1.01 o
  -9   0  15       11.27       14.42      1.81 o
  -8   0  15        0.02        0.84      0.89 o
  -7   0  15        0.03        0.28      0.82 o
  -6   0  15        0.11       -0.28      0.69 o
  -5   0  15        5.06        6.63      1.38 o
  -4   0  15       30.02       36.64      2.05 o
  -3   0  15       30.40       30.13      1.76 o
  -2   0  15       82.37       76.33      2.87 o
  -1   0  15       21.55       21.22      1.45 o
   0   0  15        0.01       -0.49      0.49 o
   1   0  15        0.87        1.83      0.82 o
   2   0  15       15.19       15.06      1.36 o
   3   0  15        2.21        0.85      1.13 o
   4   0  15        7.59        7.60      1.29 o
   5   0  15        3.60        2.31      0.98 o
   6   0  15        1.33        1.82      0.90 o
  -9   1  15        0.87        0.18      1.00 o
  -8   1  15        0.19       -0.58      1.06 o
  -7   1  15        5.50        8.22      1.52 o
  -6   1  15        0.31        0.67      0.69 o
  -5   1  15        1.20        1.40      0.70 o
  -4   1  15        0.02        0.06      0.55 o
  -3   1  15        1.28        1.26      0.65 o
  -2   1  15        2.83        2.77      0.75 o
  -1   1  15       47.09       44.00      2.02 o
   0   1  15       27.66       27.90      3.25 o
   1   1  15        1.21        1.24      0.97 o
   2   1  15        0.00        0.49      0.70 o
   3   1  15        0.96        1.20      0.79 o
   4   1  15        4.99        4.28      1.06 o
   5   1  15        0.12        0.94      0.92 o
   6   1  15        4.78        4.05      1.53 o
  -9   2  15        0.68        0.50      0.95 o
  -8   2  15        0.01        0.89      0.95 o
  -7   2  15        0.09        0.00      0.72 o
  -6   2  15        3.59        2.76      0.83 o
  -5   2  15        0.45        0.78      0.68 o
  -4   2  15       11.24       11.55      1.27 o
  -3   2  15        0.15       -0.03      0.64 o
  -2   2  15        0.09       -0.05      0.61 o
  -1   2  15        2.59        2.78      0.77 o
   0   2  15       38.15       39.24      2.37 o
   1   2  15        0.00       -0.29      0.92 o
   2   2  15       20.52       19.67      1.86 o
   3   2  15        0.46       -0.01      1.01 o
   4   2  15       10.07        8.13      2.98 o
   5   2  15        2.71        3.13      1.96 o
  -9   3  15        0.02        0.32      0.99 o
  -8   3  15        0.00       -0.21      0.83 o
  -7   3  15        0.16       -0.58      0.71 o
  -6   3  15        5.70        5.49      1.04 o
  -5   3  15        3.40        3.18      0.92 o
  -4   3  15       10.47       13.14      1.40 o
  -3   3  15        0.16        0.05      0.64 o
  -2   3  15        0.30        0.64      0.65 o
  -1   3  15       23.04       28.99      2.58 o
   0   3  15        7.13        4.45      0.89 o
   1   3  15        6.20        8.78      1.64 o
   2   3  15        7.03        6.97      2.18 o
  -8   4  15        0.37        1.42      0.88 o
  -7   4  15        3.31        6.37      1.17 o
  -6   4  15        0.29        0.51      1.07 o
  -5   4  15        6.83        9.51      1.78 o
  -4   4  15        7.84        6.78      1.15 o
  -3   4  15        0.43        0.32      0.73 o
  -2   4  15       15.00       16.36      1.98 o
  -1   4  15        4.61        5.88      0.99 o
   0   4  15       12.79       14.39      1.41 o
   1   4  15        7.45        5.81      2.18 o
  -8   5  15        1.45        0.70      0.80 o
  -7   5  15        2.23        3.44      1.07 o
  -6   5  15        0.08        0.28      0.81 o
  -5   5  15        2.51        1.95      0.83 o
  -4   5  15        0.87        1.28      0.79 o
  -3   5  15        8.19        7.81      1.22 o
  -2   5  15        2.90        3.05      0.90 o
  -1   5  15        1.13        2.02      1.00 o
   0   5  15        8.31       11.22      1.19 o
  -7   6  15        2.06        1.19      0.82 o
  -6   6  15        0.01       -0.15      0.82 o
  -5   6  15        0.45        0.96      0.82 o
  -4   6  15        0.75        0.19      0.75 o
  -3   6  15        0.28        0.50      0.91 o
  -2   6  15        2.13        3.12      1.05 o
  -1   6  15        1.27        0.24      0.73 o
   0   6  15        0.03       -0.35      0.64 o
  -5   7  15        0.58        0.78      1.28 o
  -4   7  15        1.80       -0.23      0.98 o
  -3   7  15        0.60        0.85      1.06 o
   1 -11  16        3.59        3.40      1.49 o
   2 -11  16        2.47        5.96      5.44 o
   3 -11  16        0.74       -0.42      1.28 o
  -2 -10  16        7.21        5.93      2.47 o
  -1 -10  16        0.24        0.15      1.74 o
   0 -10  16        0.01       -1.03      1.03 o
   1 -10  16        0.00        0.18      1.16 o
   2 -10  16        0.02        0.20      1.18 o
   3 -10  16        0.71        0.81      1.45 o
   4 -10  16        0.09        0.81      1.38 o
   5 -10  16        1.32        3.19      1.67 o
  -3  -9  16        7.71        6.42      1.50 o
  -2  -9  16        3.28        3.99      1.26 o
  -1  -9  16        1.28        0.40      1.18 o
   0  -9  16        2.59        1.36      2.40 o
   1  -9  16        8.79       10.37      1.84 o
   2  -9  16        5.29        9.37      1.90 o
   3  -9  16        0.31        0.77      1.18 o
   4  -9  16        4.72        9.80      3.41 o
   5  -9  16        0.09       -0.27      0.81 o
   6  -9  16        0.44        0.64      1.09 o
  -5  -8  16        2.14        3.66      1.04 o
  -4  -8  16        0.77       -0.50      0.71 o
  -3  -8  16        0.06       -0.26      0.91 o
  -2  -8  16        0.19        0.28      0.86 o
  -1  -8  16        2.32        3.06      2.10 o
   0  -8  16       15.89       13.83      2.25 o
   1  -8  16        4.14        6.83      1.54 o
   2  -8  16        0.29       -0.41      0.97 o
   3  -8  16       16.86       18.94      1.54 o
   4  -8  16        0.05        0.43      0.77 o
   5  -8  16        2.13        0.83      0.94 o
   6  -8  16        3.56        2.14      0.95 o
   7  -8  16        0.08        0.05      0.99 o
  -6  -7  16        2.30        4.30      1.15 o
  -5  -7  16        0.76        0.12      1.19 o
  -4  -7  16        0.00       -0.70      0.70 o
  -3  -7  16        1.94        2.50      0.88 o
  -2  -7  16        1.14        0.78      0.94 o
  -1  -7  16        6.66        7.67      2.47 o
   0  -7  16        1.71        1.60      1.03 o
   1  -7  16        0.76        0.77      0.83 o
   2  -7  16       12.00       12.94      1.28 o
   3  -7  16        0.16        1.24      0.74 o
   4  -7  16        2.56        1.86      0.79 o
   5  -7  16        0.08       -0.30      0.77 o
   6  -7  16        0.86        4.93      2.99 o
   7  -7  16        1.62        0.45      0.84 o
  -6  -6  16        0.11       -0.83      0.95 o
  -5  -6  16        0.05       -0.70      0.70 o
  -4  -6  16        2.37        2.66      0.85 o
  -3  -6  16        4.33        5.96      0.98 o
  -2  -6  16        1.53        2.22      0.83 o
  -1  -6  16        0.04        0.88      0.93 o
   0  -6  16        1.07        1.01      0.84 o
   1  -6  16        5.78        7.05      1.34 o
   2  -6  16        0.77        0.19      0.67 o
   3  -6  16        1.83        0.81      0.82 o
   4  -6  16        4.71        4.00      0.92 o
   5  -6  16       13.01       11.99      1.34 o
   6  -6  16        0.69        0.19      0.79 o
   7  -6  16        0.54        0.34      0.99 o
  -7  -5  16       12.40       19.34      1.91 o
  -6  -5  16        0.03        0.63      0.84 o
  -5  -5  16        3.58        2.84      0.91 o
  -4  -5  16        0.89        0.73      0.68 o
  -3  -5  16        8.12        8.87      1.02 o
  -2  -5  16       26.24       26.52      1.63 o
  -1  -5  16       10.91       13.11      1.19 o
   0  -5  16        2.43        1.99      0.75 o
   1  -5  16       46.13       46.09      3.14 o
   2  -5  16       13.83       14.34      1.33 o
   3  -5  16        8.09        9.06      1.17 o
   4  -5  16        0.03        0.38      0.67 o
   5  -5  16        4.39        2.98      0.90 o
   6  -5  16        0.11       -0.59      0.76 o
   7  -5  16        0.81       -0.76      0.87 o
  -8  -4  16       14.06       16.84      3.19 o
  -7  -4  16        1.00        1.66      0.94 o
  -6  -4  16        0.01       -0.02      0.72 o
  -5  -4  16        3.05        2.37      0.89 o
  -4  -4  16        4.84        3.77      0.83 o
  -3  -4  16       23.46       20.90      1.33 o
  -2  -4  16       74.35       66.16      1.93 o
  -1  -4  16        1.67        0.67      0.63 o
   0  -4  16        9.83        9.41      2.42 o
   1  -4  16        0.05        0.65      0.66 o
   2  -4  16       61.97       72.02      2.43 o
   3  -4  16        1.59        1.66      0.82 o
   4  -4  16        3.37        3.47      0.95 o
   5  -4  16        0.73       -0.17      0.71 o
   6  -4  16        0.05       -0.05      0.91 o
   7  -4  16        0.35        0.14      0.95 o
  -8  -3  16        0.06       -0.29      2.03 o
  -7  -3  16        1.49        0.51      1.03 o
  -6  -3  16        1.06        1.47      0.80 o
  -5  -3  16       10.16        7.07      0.99 o
  -4  -3  16        2.65        1.07      0.84 o
  -3  -3  16        0.27       -0.06      0.55 o
  -2  -3  16       12.25       13.94      1.05 o
  -1  -3  16       21.91       22.31      1.80 o
   0  -3  16       24.04       25.12      1.89 o
   1  -3  16        2.63        2.98      0.81 o
   2  -3  16        5.54        6.32      0.99 o
   3  -3  16        2.23        1.90      0.79 o
   4  -3  16        2.32        3.29      0.93 o
   5  -3  16        9.19       10.87      1.43 o
   6  -3  16        0.09       -0.81      0.81 o
   7  -3  16        0.43       -0.26      0.92 o
  -8  -2  16        0.03       -0.81      1.09 o
  -7  -2  16        2.63        2.23      1.01 o
  -6  -2  16        8.14        9.07      2.25 o
  -5  -2  16        0.48       -0.36      0.57 o
  -4  -2  16        0.61        0.97      0.58 o
  -3  -2  16       10.33        9.95      1.21 o
  -2  -2  16        0.02        0.47      0.48 o
  -1  -2  16        0.17       -0.50      0.50 o
   0  -2  16       27.94       27.01      1.97 o
   1  -2  16       12.81        8.76      1.25 o
   2  -2  16        4.75        4.83      0.97 o
   3  -2  16        4.29        3.17      0.86 o
   4  -2  16        9.81       12.10      2.77 o
   5  -2  16        5.83        5.27      1.67 o
   6  -2  16        6.29        7.18      1.34 o
  -8  -1  16        2.65        3.31      1.17 o
  -7  -1  16        9.00       13.06      1.66 o
  -6  -1  16        6.64        8.49      1.34 o
  -5  -1  16        1.18        0.44      0.68 o
  -4  -1  16       29.28       32.49      2.79 o
  -3  -1  16       19.08       18.33      1.41 o
  -2  -1  16       31.50       34.03      1.87 o
  -1  -1  16        3.58        1.57      0.68 o
   0  -1  16       86.80       76.38      2.84 o
   1  -1  16      139.69      135.69      5.43 o
   2  -1  16        3.31        2.42      0.88 o
   3  -1  16        6.88        8.10      1.12 o
   4  -1  16        1.65        2.65      1.02 o
   5  -1  16        7.13        9.15      1.98 o
   6  -1  16        2.27        1.70      1.02 o
  -9   0  16        6.52        8.39      1.56 o
  -8   0  16        3.69        5.95      1.34 o
  -7   0  16        4.00        5.93      1.51 o
  -6   0  16        7.08        7.64      1.13 o
  -5   0  16       21.35       23.59      1.82 o
  -4   0  16       12.96       15.43      1.37 o
  -3   0  16       11.74       13.45      1.98 o
  -2   0  16        1.29        2.40      0.74 o
  -1   0  16        6.46        7.61      1.19 o
   0   0  16       10.57       15.26      6.10 o
   1   0  16       25.47       23.44      1.94 o
   2   0  16        9.11        5.96      0.99 o
   3   0  16        1.03        0.20      0.75 o
   4   0  16        5.23        6.09      1.19 o
   5   0  16        0.00       -0.16      0.85 o
   6   0  16        3.92        4.28      1.05 o
  -9   1  16        0.87        0.74      1.12 o
  -8   1  16        3.16        6.39      1.34 o
  -7   1  16        0.31       -0.11      0.85 o
  -6   1  16        1.23        1.35      0.96 o
  -5   1  16        0.41        0.75      0.68 o
  -4   1  16        3.56        2.32      0.79 o
  -3   1  16        0.01       -0.38      0.84 o
  -2   1  16        0.12        0.51      0.88 o
  -1   1  16        2.27        2.10      0.76 o
   0   1  16        0.51        0.94      1.03 o
   1   1  16        4.79        2.79      1.52 o
   2   1  16        6.05        3.60      1.05 o
   3   1  16        0.87        1.27      1.21 o
   4   1  16       10.10        8.76      1.34 o
   5   1  16        0.01        0.15      0.93 o
  -8   2  16        0.04       -0.76      0.85 o
  -7   2  16        3.41        2.87      0.98 o
  -6   2  16        1.54        2.81      0.89 o
  -5   2  16        8.64        8.11      1.78 o
  -4   2  16        8.86       12.75      1.35 o
  -3   2  16        6.15        5.67      1.04 o
  -2   2  16        0.00       -0.53      0.53 o
  -1   2  16        0.79        0.82      0.66 o
   0   2  16        1.30        0.62      0.83 o
   1   2  16        1.25        1.02      1.03 o
   2   2  16        1.41        0.66      0.94 o
   3   2  16        0.10        1.60      1.18 o
  -8   3  16        0.47        0.18      0.98 o
  -7   3  16        0.17        1.43      1.01 o
  -6   3  16        1.48        0.16      0.75 o
  -5   3  16       11.17       11.19      1.36 o
  -4   3  16        5.57        7.13      1.11 o
  -3   3  16       13.83       11.17      1.30 o
  -2   3  16        5.63        5.13      1.03 o
  -1   3  16        7.06        6.25      1.01 o
   0   3  16       21.28       19.60      1.83 o
   1   3  16        0.49        1.15      1.07 o
  -8   4  16        4.98        6.18      1.28 o
  -7   4  16        3.38        1.69      0.98 o
  -6   4  16        2.47        2.26      0.94 o
  -5   4  16        1.42        0.89      0.77 o
  -4   4  16        1.05        1.02      0.76 o
  -3   4  16        0.66        3.05      0.91 o
  -2   4  16        0.21        0.48      0.75 o
  -1   4  16       11.93       11.74      1.36 o
   0   4  16       25.90       30.80      2.40 o
   1   4  16        1.32        1.16      1.60 o
  -7   5  16        0.94        1.07      0.97 o
  -6   5  16        0.00       -0.74      0.76 o
  -5   5  16        0.13        0.38      0.82 o
  -4   5  16        4.40        3.84      1.01 o
  -3   5  16        0.38        0.33      0.74 o
  -2   5  16        3.48        4.78      1.09 o
  -1   5  16        0.21       -0.09      0.83 o
   0   5  16        0.25        0.19      0.98 o
  -5   6  16        2.53        2.88      1.05 o
  -4   6  16        1.17        0.39      0.87 o
  -3   6  16        2.09        1.94      1.06 o
  -2   6  16        7.35        9.96      1.58 o
  -1   6  16        5.66        6.66      1.71 o
  -1 -10  17        5.65        6.39      2.61 o
   0 -10  17        6.99        4.94      1.64 o
   1 -10  17        3.08        2.23      1.49 o
   2 -10  17        1.28        3.17      1.38 o
   3 -10  17        0.96        2.57      1.49 o
   4 -10  17        0.35        1.37      1.36 o
  -3  -9  17        5.62        6.72      1.56 o
  -2  -9  17        0.67        3.01      1.15 o
  -1  -9  17        1.49        2.35      1.60 o
   0  -9  17        1.17        2.40      1.81 o
   1  -9  17        7.83        6.83      1.69 o
   2  -9  17        7.48        9.63      1.95 o
   3  -9  17       10.52       17.25      2.46 o
   4  -9  17        0.08       -0.36      1.31 o
   5  -9  17        4.97        5.24      1.32 o
  -4  -8  17        1.36        2.90      1.08 o
  -3  -8  17        3.21        4.44      1.36 o
  -2  -8  17        1.82        1.37      1.05 o
  -1  -8  17        0.10        0.82      1.16 o
   0  -8  17        0.25       -0.55      0.97 o
   1  -8  17        0.39        1.54      1.12 o
   2  -8  17        5.46        5.23      1.53 o
   3  -8  17        3.15        2.92      0.96 o
   4  -8  17        7.54        8.20      1.22 o
   5  -8  17       11.57       15.35      1.90 o
   6  -8  17        4.67        7.56      1.24 o
  -5  -7  17        0.63       -0.45      0.78 o
  -4  -7  17        0.11       -0.32      0.76 o
  -3  -7  17        2.13        4.57      1.32 o
  -2  -7  17        0.11        0.23      1.21 o
  -1  -7  17        0.05        0.03      1.31 o
   0  -7  17        1.82        1.89      1.18 o
   1  -7  17        3.23        4.33      1.85 o
   2  -7  17        1.00        1.93      0.85 o
   3  -7  17        5.39        7.81      1.11 o
   4  -7  17        0.04        0.10      0.79 o
   5  -7  17        4.69        6.07      1.14 o
   6  -7  17        3.62        2.85      1.02 o
  -6  -6  17        1.35        0.60      0.91 o
  -5  -6  17        1.27        2.82      0.95 o
  -4  -6  17        1.44        2.39      0.94 o
  -3  -6  17        0.06        0.15      0.76 o
  -2  -6  17        0.79        1.39      0.80 o
  -1  -6  17       12.73       12.84      3.12 o
   0  -6  17        0.69        1.37      0.76 o
   1  -6  17        6.20        4.76      0.94 o
   2  -6  17        1.35        1.44      0.83 o
   3  -6  17       10.27        8.15      1.13 o
   4  -6  17       12.19        9.70      1.29 o
   5  -6  17        6.00        4.58      1.01 o
   6  -6  17        0.84        0.93      0.91 o
  -7  -5  17        3.77        4.03      1.17 o
  -6  -5  17        1.63        1.28      0.89 o
  -5  -5  17        1.30        0.80      0.89 o
  -4  -5  17        0.08       -0.01      0.66 o
  -3  -5  17        3.50        5.62      0.96 o
  -2  -5  17        0.19        0.59      0.88 o
  -1  -5  17        0.03        0.57      0.82 o
   0  -5  17        0.26        0.08      0.69 o
   1  -5  17        8.42        7.93      1.12 o
   2  -5  17        1.01        2.74      0.82 o
   3  -5  17        0.48        0.35      0.74 o
   4  -5  17       13.58       11.77      1.55 o
   5  -5  17        3.15        2.62      0.98 o
   6  -5  17        0.05        0.16      0.93 o
  -7  -4  17        0.09       -0.03      0.80 o
  -6  -4  17        0.10       -0.19      0.75 o
  -5  -4  17        0.00       -0.64      0.64 o
  -4  -4  17        7.15        6.32      1.01 o
  -3  -4  17        3.83        4.39      1.08 o
  -2  -4  17        0.14        0.64      0.67 o
  -1  -4  17        1.35        0.65      0.79 o
   0  -4  17        6.31        6.47      1.16 o
   1  -4  17        6.29        6.33      1.01 o
   2  -4  17       15.84       14.88      1.70 o
   3  -4  17        0.01       -0.12      0.69 o
   4  -4  17        7.97        9.69      1.26 o
   5  -4  17        0.04       -0.69      0.69 o
   6  -4  17        1.34        2.26      1.03 o
  -7  -3  17        3.38        2.93      1.60 o
  -6  -3  17        0.01       -0.69      0.87 o
  -5  -3  17        0.02        0.18      0.66 o
  -4  -3  17       15.60       12.26      1.12 o
  -3  -3  17        2.73        2.24      0.67 o
  -2  -3  17        0.02       -0.27      0.55 o
  -1  -3  17        0.13       -0.02      0.59 o
   0  -3  17        2.65        1.95      0.91 o
   1  -3  17        1.77        0.63      0.71 o
   2  -3  17        2.74        1.95      0.83 o
   3  -3  17        1.08        1.71      0.90 o
   4  -3  17        0.01       -0.24      0.75 o
   5  -3  17        0.47        0.39      1.10 o
   6  -3  17        0.08       -0.43      1.03 o
  -8  -2  17        3.70        5.11      1.96 o
  -7  -2  17        2.41        4.64      1.17 o
  -6  -2  17        0.67        1.10      1.14 o
  -5  -2  17        1.68        2.25      0.78 o
  -4  -2  17        1.91        2.86      1.02 o
  -3  -2  17        8.22       10.36      1.02 o
  -2  -2  17        2.67        3.09      0.80 o
  -1  -2  17        2.63        3.45      0.81 o
   0  -2  17        0.22       -0.09      0.68 o
   1  -2  17        1.16        0.40      0.85 o
   2  -2  17        4.39        5.46      1.02 o
   3  -2  17       18.46       21.10      1.76 o
   4  -2  17        0.02        1.12      0.83 o
   5  -2  17        1.46       -0.26      0.90 o
   6  -2  17        0.56        0.87      0.96 o
  -8  -1  17        2.43        2.53      1.16 o
  -7  -1  17        5.35        7.90      1.49 o
  -6  -1  17       13.17       15.53      1.76 o
  -5  -1  17        2.67        3.29      0.90 o
  -4  -1  17        5.48        4.26      0.94 o
  -3  -1  17        3.00        1.78      0.72 o
  -2  -1  17       15.92       16.59      1.44 o
  -1  -1  17        0.96        0.17      0.61 o
   0  -1  17        0.02        1.03      0.83 o
   1  -1  17       10.74       10.75      1.43 o
   2  -1  17       19.88       19.52      1.61 o
   3  -1  17        5.03        3.27      0.97 o
   4  -1  17        2.14        3.29      1.12 o
   5  -1  17        0.30        0.68      0.93 o
  -8   0  17        0.28        0.53      1.02 o
  -7   0  17        4.81        7.40      2.46 o
  -6   0  17        2.63        4.64      1.02 o
  -5   0  17        0.01       -0.69      0.69 o
  -4   0  17        7.41        6.98      1.12 o
  -3   0  17        0.62        0.37      0.63 o
  -2   0  17        3.68        4.05      0.90 o
  -1   0  17        1.65        1.56      0.88 o
   0   0  17        2.23        1.35      1.22 o
   1   0  17       15.98       14.72      2.83 o
   2   0  17        1.58        1.28      0.81 o
   3   0  17        1.23        2.35      0.87 o
   4   0  17        0.02       -0.15      0.86 o
   5   0  17        0.44       -0.52      0.98 o
  -8   1  17        0.12        0.19      0.92 o
  -7   1  17        0.25        1.10      1.18 o
  -6   1  17        0.56        0.38      0.77 o
  -5   1  17       21.70       24.63      1.84 o
  -4   1  17        3.93        1.60      0.92 o
  -3   1  17        3.06        5.94      1.22 o
  -2   1  17        0.00       -0.55      0.55 o
  -1   1  17        3.48        3.72      1.07 o
   0   1  17       21.92       27.71      6.02 o
   1   1  17        0.64       -0.73      1.03 o
   2   1  17        0.97        0.15      0.91 o
   3   1  17        0.04        0.06      1.07 o
   4   1  17        0.37        0.78      0.91 o
  -8   2  17        0.09        0.22      1.03 o
  -7   2  17        1.35        2.16      1.01 o
  -6   2  17        6.41        7.21      1.17 o
  -5   2  17        0.93        1.10      0.83 o
  -4   2  17        5.24        7.10      1.18 o
  -3   2  17       10.17        9.17      1.27 o
  -2   2  17        1.43        1.90      0.79 o
  -1   2  17        1.53        2.00      1.02 o
   0   2  17        0.57        0.98      1.12 o
   1   2  17        0.07       -0.91      0.91 o
   2   2  17        0.97        1.34      0.95 o
   3   2  17        1.49        3.26      2.03 o
  -7   3  17        0.49        0.49      0.93 o
  -6   3  17        0.42        2.13      0.96 o
  -5   3  17        2.42        3.95      1.04 o
  -4   3  17        4.10        4.30      0.98 o
  -3   3  17        3.46        4.87      1.66 o
  -2   3  17        0.52        0.93      0.77 o
  -1   3  17        0.88        1.14      0.85 o
   0   3  17        0.76        0.80      1.13 o
   1   3  17        0.08        0.29      0.91 o
  -7   4  17        0.59        1.93      1.02 o
  -6   4  17        4.98        4.87      1.12 o
  -5   4  17        0.13       -0.52      0.81 o
  -4   4  17        1.41        1.05      0.85 o
  -3   4  17        0.36        0.61      0.78 o
  -2   4  17        0.02        0.02      0.72 o
  -1   4  17        0.53        2.15      1.40 o
   0   4  17        0.01        0.15      1.45 o
   1   4  17        0.37       -0.44      1.45 o
  -6   5  17        0.14        1.31      1.57 o
  -5   5  17        0.47        0.07      0.87 o
  -4   5  17        0.00       -0.47      0.82 o
  -3   5  17        0.56        0.23      0.85 o
  -2   5  17        0.17       -0.07      0.77 o
  -1   5  17        1.18        1.44      1.13 o
   0 -10  18        0.45        3.00      2.03 o
   1 -10  18        0.06        1.38      1.33 o
   2 -10  18        0.09       -1.18      1.18 o
   3 -10  18        0.45       -0.29      1.89 o
  -2  -9  18        0.00        0.15      1.74 o
  -1  -9  18        1.66        2.26      1.53 o
   0  -9  18        5.01        7.59      1.84 o
   1  -9  18        0.16        0.59      1.22 o
   2  -9  18        0.93        1.09      1.33 o
   3  -9  18        0.08        0.08      1.36 o
   4  -9  18        1.76        1.76      1.43 o
  -3  -8  18        0.34       -0.39      1.07 o
  -2  -8  18        0.01        0.06      1.18 o
  -1  -8  18       14.15       15.90      2.31 o
   0  -8  18        9.99       10.07      1.98 o
   1  -8  18        5.99        7.53      1.84 o
   2  -8  18        1.06        0.54      1.28 o
   3  -8  18        3.32        2.90      0.95 o
   4  -8  18        1.40        0.98      1.10 o
   5  -8  18       10.27       10.94      1.43 o
  -5  -7  18        0.74        0.41      0.85 o
  -4  -7  18        2.71        3.27      1.81 o
  -3  -7  18        0.83        2.30      1.15 o
  -2  -7  18        1.85        2.55      0.99 o
  -1  -7  18       20.61       20.22      2.44 o
   0  -7  18        1.89        2.15      1.26 o
   1  -7  18        6.32       10.02      1.47 o
   2  -7  18        0.32        0.14      0.82 o
   3  -7  18        1.20        1.92      0.93 o
   4  -7  18        0.16        0.48      0.90 o
   5  -7  18        0.00       -0.24      0.91 o
  -5  -6  18        0.98        0.31      0.83 o
  -4  -6  18        8.93       10.01      1.42 o
  -3  -6  18       18.63       19.28      1.81 o
  -2  -6  18       15.78       16.47      1.70 o
  -1  -6  18        0.81        1.32      1.12 o
   0  -6  18        0.16       -0.43      0.68 o
   1  -6  18        1.96        1.05      0.81 o
   2  -6  18        3.49        3.35      0.96 o
   3  -6  18        7.59        5.64      1.07 o
   4  -6  18        4.42        4.97      1.10 o
   5  -6  18        3.38        4.25      1.12 o
   6  -6  18        0.02       -0.64      0.85 o
  -6  -5  18        0.03       -0.68      0.74 o
  -5  -5  18        0.00       -0.42      0.77 o
  -4  -5  18        5.06        4.13      1.03 o
  -3  -5  18        0.09       -0.03      0.70 o
  -2  -5  18        1.36        2.14      0.80 o
  -1  -5  18        0.22       -0.29      0.83 o
   0  -5  18        5.21        3.70      0.94 o
   1  -5  18        0.04       -0.07      0.71 o
   2  -5  18        2.35        1.06      0.81 o
   3  -5  18        1.15        1.65      0.89 o
   4  -5  18       22.07       23.60      1.83 o
   5  -5  18        0.19        1.00      1.26 o
   6  -5  18        4.24        3.68      1.23 o
  -7  -4  18        0.00       -0.15      1.03 o
  -6  -4  18        0.63        0.40      0.89 o
  -5  -4  18        8.44       11.24      1.45 o
  -4  -4  18       19.46       19.49      1.42 o
  -3  -4  18        0.60        0.08      0.66 o
  -2  -4  18        8.22        9.70      1.13 o
  -1  -4  18       11.50       14.36      2.74 o
   0  -4  18        4.91        3.68      1.09 o
   1  -4  18        1.57        1.86      0.76 o
   2  -4  18        0.98        1.48      0.83 o
   3  -4  18        2.59        2.52      0.92 o
   4  -4  18        9.19       10.52      2.18 o
   5  -4  18        1.34       -0.13      0.78 o
   6  -4  18        4.19        3.82      1.28 o
  -7  -3  18        0.29        0.73      1.18 o
  -6  -3  18        3.46        4.13      1.38 o
  -5  -3  18       16.15       17.97      1.84 o
  -4  -3  18        1.02        0.97      0.62 o
  -3  -3  18        0.26        0.06      0.54 o
  -2  -3  18        9.77       10.05      1.16 o
  -1  -3  18        3.08        3.12      1.02 o
   0  -3  18        0.90        0.70      0.83 o
   1  -3  18        2.28        2.89      1.24 o
   2  -3  18        0.01       -0.56      0.63 o
   3  -3  18        2.30        4.12      1.00 o
   4  -3  18       11.06       13.04      1.48 o
   5  -3  18        0.51        0.91      0.97 o
  -7  -2  18        0.28       -0.68      0.87 o
  -6  -2  18        1.39        1.86      1.05 o
  -5  -2  18       10.99       14.20      1.45 o
  -4  -2  18        2.71        2.82      0.87 o
  -3  -2  18        2.00        1.04      0.74 o
  -2  -2  18        2.86        2.86      0.79 o
  -1  -2  18        7.15        4.97      1.11 o
   0  -2  18        2.17        2.47      0.97 o
   1  -2  18        0.02        0.08      0.69 o
   2  -2  18       27.73       28.83      1.97 o
   3  -2  18        6.21        5.25      1.03 o
   4  -2  18        0.94       -0.31      0.77 o
   5  -2  18        0.27        1.20      1.00 o
  -7  -1  18        1.07        0.98      0.96 o
  -6  -1  18        2.15        0.00      0.95 o
  -5  -1  18       16.04       17.74      2.31 o
  -4  -1  18       10.27       15.40      1.52 o
  -3  -1  18        0.00        0.02      0.63 o
  -2  -1  18        2.72        2.86      0.95 o
  -1  -1  18        1.69        2.61      1.33 o
   0  -1  18        0.42        1.81      0.94 o
   1  -1  18       13.72       16.25      1.72 o
   2  -1  18        0.76        1.06      0.79 o
   3  -1  18        0.32        0.73      1.19 o
   4  -1  18        1.68        2.91      1.06 o
   5  -1  18        0.20        0.06      0.91 o
  -7   0  18        0.31       -0.54      0.89 o
  -6   0  18        3.58        5.17      1.12 o
  -5   0  18        1.55        1.90      0.85 o
  -4   0  18       16.98       20.79      1.71 o
  -3   0  18        3.41        0.30      0.69 o
  -2   0  18        2.96        2.87      0.98 o
  -1   0  18        6.67        6.98      1.59 o
   0   0  18       23.70       19.90      3.70 o
   1   0  18       13.47       11.00      1.96 o
   2   0  18        0.21       -0.08      0.87 o
   3   0  18        1.00        1.18      0.82 o
   4   0  18        0.03        0.62      0.95 o
  -7   1  18        0.02       -0.86      0.86 o
  -6   1  18       17.20       16.66      1.68 o
  -5   1  18        8.00        6.60      1.82 o
  -4   1  18        0.99        0.17      0.76 o
  -3   1  18        2.27        2.91      0.92 o
  -2   1  18        0.38        1.22      0.94 o
  -1   1  18        1.56        1.31      0.88 o
   0   1  18        2.28        0.78      1.23 o
   1   1  18        0.27       -0.32      0.94 o
   2   1  18        0.00       -0.58      0.89 o
   3   1  18        2.18        1.91      1.28 o
  -7   2  18        2.91        2.17      1.13 o
  -6   2  18        0.03        0.16      0.84 o
  -5   2  18        0.03        1.20      0.87 o
  -4   2  18        0.06        2.14      0.91 o
  -3   2  18        2.46        3.23      0.94 o
  -2   2  18        0.08       -0.67      0.67 o
  -1   2  18        2.91        2.13      1.15 o
   0   2  18        0.67       -0.12      1.05 o
   1   2  18        1.30        2.18      1.05 o
   2   2  18        0.56        0.80      1.03 o
  -7   3  18        2.75        2.38      1.27 o
  -6   3  18       11.70       14.48      1.68 o
  -5   3  18       13.21       14.97      1.65 o
  -4   3  18        5.92        5.15      1.10 o
  -3   3  18        0.20        0.63      0.79 o
  -2   3  18        0.04       -0.46      0.72 o
  -1   3  18        0.59        1.03      0.95 o
   0   3  18        0.13        1.33      1.45 o
   1   3  18        0.12        0.12      0.96 o
  -6   4  18        1.15       -0.30      1.32 o
  -5   4  18        0.49       -0.06      0.90 o
  -4   4  18        0.20       -0.64      0.81 o
  -3   4  18        1.34        1.92      0.91 o
  -2   4  18        4.64        5.79      1.56 o
  -1   4  18        0.08       -0.23      0.87 o
  -1  -9  19        0.17        0.21      1.26 o
   0  -9  19        0.26        0.46      1.28 o
   1  -9  19        0.26        1.18      1.38 o
   2  -9  19        0.06       -0.29      1.23 o
   3  -9  19        9.83       10.20      3.41 o
  -3  -8  19        0.14        0.58      1.31 o
  -2  -8  19        1.76        3.88      1.67 o
  -1  -8  19        0.57        1.61      1.52 o
   0  -8  19        2.48        3.39      1.53 o
   1  -8  19        3.72        5.09      2.18 o
   2  -8  19        1.89        1.64      1.49 o
   3  -8  19        0.52       -0.05      0.85 o
   4  -8  19        4.37        6.97      1.31 o
  -4  -7  19        0.08       -0.55      1.31 o
  -3  -7  19        0.53        0.94      1.13 o
  -2  -7  19        0.19        0.39      1.18 o
  -1  -7  19        4.88        9.30      1.95 o
   0  -7  19        3.80        7.31      1.84 o
   1  -7  19        3.96        7.34      1.20 o
   2  -7  19        0.87       -0.11      1.30 o
   3  -7  19        0.02        1.43      1.15 o
   4  -7  19        0.13       -0.08      0.93 o
   5  -7  19        1.89        0.53      1.12 o
  -5  -6  19        0.00       -0.74      0.83 o
  -4  -6  19        0.58        0.09      1.02 o
  -3  -6  19        0.33        0.60      0.93 o
  -2  -6  19        9.63       10.23      1.94 o
  -1  -6  19       17.55       20.41      2.46 o
   0  -6  19        1.30        2.31      0.93 o
   1  -6  19        1.16        0.51      0.84 o
   2  -6  19        1.60        2.57      0.93 o
   3  -6  19        0.90       -0.16      0.83 o
   4  -6  19        0.37        1.27      0.95 o
   5  -6  19        1.96        4.58      3.44 o
  -5  -5  19        5.04        6.38      1.78 o
  -4  -5  19        1.04       -0.87      0.87 o
  -3  -5  19        0.01       -0.66      1.18 o
  -2  -5  19        2.47        0.48      1.28 o
  -1  -5  19        3.89        2.76      1.06 o
   0  -5  19        0.04        0.46      0.76 o
   1  -5  19        5.67        6.70      1.15 o
   2  -5  19       10.63        8.97      1.25 o
   3  -5  19        1.37        0.51      0.85 o
   4  -5  19        3.48        3.61      1.04 o
   5  -5  19        0.48        0.38      0.86 o
  -6  -4  19        0.41       -0.18      1.16 o
  -5  -4  19        0.33        1.46      0.89 o
  -4  -4  19        4.20        4.93      0.91 o
  -3  -4  19        5.62        5.44      1.03 o
  -2  -4  19        0.07       -0.37      0.68 o
  -1  -4  19        0.17        1.28      0.90 o
   0  -4  19        0.65        1.51      0.82 o
   1  -4  19        6.53        4.17      1.03 o
   2  -4  19        0.85        1.07      1.17 o
   3  -4  19        0.30       -0.12      0.73 o
   4  -4  19        0.00        0.36      0.83 o
   5  -4  19        1.39        1.63      1.42 o
  -6  -3  19        0.28       -0.65      0.97 o
  -5  -3  19        0.66        1.37      1.08 o
  -4  -3  19        1.88        2.42      0.87 o
  -3  -3  19        4.11        7.05      1.10 o
  -2  -3  19        0.66        1.51      0.77 o
  -1  -3  19        0.31        1.60      0.86 o
   0  -3  19        1.30        1.52      1.08 o
   1  -3  19        0.65        1.09      0.81 o
   2  -3  19        4.51        5.32      1.13 o
   3  -3  19        0.01        0.02      0.81 o
   4  -3  19        1.95        1.15      0.94 o
   5  -3  19        3.63        3.51      1.25 o
  -7  -2  19        0.03       -0.85      0.85 o
  -6  -2  19        2.21        3.04      1.11 o
  -5  -2  19       11.27       14.45      1.56 o
  -4  -2  19        0.00       -0.30      0.73 o
  -3  -2  19        0.95        1.91      0.96 o
  -2  -2  19        1.85        3.37      1.09 o
  -1  -2  19        3.10        2.90      1.00 o
   0  -2  19        0.01        1.06      0.89 o
   1  -2  19        0.51        0.71      0.77 o
   2  -2  19       13.52       13.36      1.80 o
   3  -2  19        0.01        0.75      0.87 o
   4  -2  19        2.46        4.11      1.13 o
  -7  -1  19        1.85        2.08      1.15 o
  -6  -1  19        0.50        0.09      0.93 o
  -5  -1  19        2.49        4.66      1.06 o
  -4  -1  19        0.55        0.64      0.78 o
  -3  -1  19        0.73        1.75      1.00 o
  -2  -1  19        5.23        6.11      1.31 o
  -1  -1  19        0.31       -0.41      1.01 o
   0  -1  19        0.78        1.00      1.81 o
   1  -1  19        1.40        2.39      0.90 o
   2  -1  19        1.32        0.86      0.84 o
   3  -1  19        5.96        7.55      1.23 o
   4  -1  19        0.07        0.64      0.94 o
  -7   0  19        1.65        2.89      1.23 o
  -6   0  19        5.93        4.83      1.17 o
  -5   0  19        0.70        0.45      0.94 o
  -4   0  19        0.05        0.99      0.84 o
  -3   0  19        3.26        3.11      1.11 o
  -2   0  19        0.37        1.24      0.96 o
  -1   0  19        1.84        0.38      1.15 o
   0   0  19        0.09        0.20      1.18 o
   1   0  19        0.67        1.48      1.05 o
   2   0  19        0.08       -0.72      0.89 o
   3   0  19        0.91        1.93      1.15 o
  -7   1  19        3.19        7.40      2.90 o
  -6   1  19       12.50       17.23      1.75 o
  -5   1  19        2.93        3.29      1.21 o
  -4   1  19        2.84        1.86      0.90 o
  -3   1  19        0.05        0.35      0.76 o
  -2   1  19        2.04        0.15      0.90 o
  -1   1  19        0.03        0.21      1.18 o
   0   1  19        1.34        0.42      1.22 o
   1   1  19        1.38        2.05      1.08 o
   2   1  19        0.17       -0.01      1.00 o
  -6   2  19        3.47        6.10      1.30 o
  -5   2  19       15.02       19.20      1.82 o
  -4   2  19        0.29        0.02      0.88 o
  -3   2  19        1.70        2.94      1.36 o
  -2   2  19        7.21        9.03      1.53 o
  -1   2  19        3.68        3.77      1.54 o
   0   2  19        0.03        1.92      1.36 o
   1   2  19        0.45        0.29      0.97 o
  -5   3  19        0.31        0.30      0.91 o
  -4   3  19        0.24       -0.98      1.07 o
  -3   3  19        2.17        1.41      0.92 o
  -2   3  19        0.46        0.65      0.97 o
  -1   3  19        1.32        1.17      1.28 o
   0   3  19        2.46        4.21      2.18 o
  -1  -8  20        2.51        1.74      1.44 o
   0  -8  20        1.28       -0.31      1.28 o
   1  -8  20        4.78        4.06      1.75 o
   2  -8  20        0.00        0.08      2.90 o
   3  -8  20        0.22       -1.00      1.00 o
  -3  -7  20        0.61        0.61      1.31 o
  -2  -7  20        0.01        0.25      1.12 o
  -1  -7  20        0.93        2.14      1.29 o
   0  -7  20        0.74        0.54      1.52 o
   1  -7  20        0.19        2.00      1.15 o
   2  -7  20        2.16        2.60      1.04 o
   3  -7  20        6.93        7.36      1.32 o
  -4  -6  20        0.99        1.16      1.16 o
  -3  -6  20        1.85        1.30      0.98 o
  -2  -6  20        6.14        5.44      2.47 o
  -1  -6  20        0.97        0.80      1.06 o
   0  -6  20        6.16        6.96      1.24 o
   1  -6  20        0.59        0.95      0.90 o
   2  -6  20        0.40        0.59      0.90 o
   3  -6  20       12.36       15.02      2.01 o
   4  -6  20        8.28       10.39      1.45 o
  -5  -5  20        2.32        1.84      1.05 o
  -4  -5  20        0.39       -1.52      1.52 o
  -3  -5  20        6.39        5.38      1.23 o
  -2  -5  20        0.36        0.91      0.94 o
  -1  -5  20        0.06       -0.86      0.89 o
   0  -5  20        0.00        0.34      0.82 o
   1  -5  20        2.18        3.08      0.97 o
   2  -5  20        0.54        1.11      0.87 o
   3  -5  20        0.14        0.03      0.90 o
   4  -5  20        0.01        1.16      0.94 o
  -5  -4  20        0.14       -0.82      0.82 o
  -4  -4  20        1.55        1.37      0.91 o
  -3  -4  20        0.73       -0.78      0.78 o
  -2  -4  20        0.53       -0.10      0.92 o
  -1  -4  20       11.12       14.76      1.81 o
   0  -4  20        0.38        0.75      0.81 o
   1  -4  20        0.02        0.74      0.84 o
   2  -4  20        0.03       -0.29      0.87 o
   3  -4  20        0.18        0.23      1.07 o
   4  -4  20        1.32        2.35      1.00 o
  -6  -3  20        3.73        6.69      1.74 o
  -5  -3  20        0.38        0.40      1.02 o
  -4  -3  20        0.31       -0.16      0.90 o
  -3  -3  20        2.98        4.17      1.21 o
  -2  -3  20        5.67        6.91      1.39 o
  -1  -3  20        1.84        2.06      1.05 o
   0  -3  20        0.48        0.62      1.05 o
   1  -3  20        0.05        0.47      0.85 o
   2  -3  20        0.23       -0.69      0.83 o
   3  -3  20        0.61        1.24      0.99 o
   4  -3  20        0.32       -0.44      0.88 o
  -6  -2  20        4.30        3.35      1.27 o
  -5  -2  20        1.84        0.91      0.88 o
  -4  -2  20        0.02       -0.01      0.77 o
  -3  -2  20        0.55        0.90      0.96 o
  -2  -2  20        1.41        1.23      1.32 o
  -1  -2  20        0.00        1.30      1.38 o
   0  -2  20        0.26       -0.63      0.91 o
   1  -2  20        8.06        9.27      1.39 o
   2  -2  20        5.54        5.11      1.16 o
   3  -2  20        0.60        1.82      0.95 o
  -6  -1  20        7.41        5.27      1.38 o
  -5  -1  20        0.23        0.87      0.92 o
  -4  -1  20        0.49        1.87      1.07 o
  -3  -1  20        5.11        6.84      1.38 o
  -2  -1  20        6.31        6.07      1.69 o
  -1  -1  20        0.03        0.87      1.28 o
   0  -1  20        4.88        5.08      2.47 o
   1  -1  20        7.58        9.66      1.54 o
   2  -1  20        0.13       -0.49      0.93 o
   3  -1  20        0.24        1.37      0.93 o
  -6   0  20        0.00       -0.87      0.87 o
  -5   0  20        0.28       -0.13      0.86 o
  -4   0  20        0.80        0.14      0.79 o
  -3   0  20        0.63        0.35      0.96 o
  -2   0  20        2.06        2.39      1.42 o
  -1   0  20        0.13        1.09      1.28 o
   0   0  20        3.22        4.27      1.69 o
   1   0  20        1.40        0.87      1.08 o
   2   0  20        0.07       -0.16      0.96 o
  -5   1  20        0.30        0.43      0.89 o
  -4   1  20        8.94       13.14      1.60 o
  -3   1  20        1.30        1.10      1.07 o
  -2   1  20        0.27        1.53      1.05 o
  -1   1  20        0.03       -1.31      1.31 o
   0   1  20        0.05       -1.09      1.15 o
   1   1  20        0.00       -0.71      1.03 o
  -4   2  20        9.31       11.73      1.55 o
  -3   2  20        0.02       -0.43      1.06 o
  -2   2  20        1.59        2.08      1.10 o
  -1   2  20        1.24        1.45      1.38 o
  -1  -7  21        1.31        2.03      1.39 o
   0  -7  21        4.47        4.74      1.78 o
   1  -7  21        0.75        1.02      0.97 o
   2  -7  21        3.73        6.62      1.47 o
  -3  -6  21        0.05       -0.55      1.18 o
  -2  -6  21        0.00       -0.94      0.94 o
  -1  -6  21        0.29        0.62      1.31 o
   0  -6  21        0.02        0.19      0.92 o
   1  -6  21        0.05       -0.41      0.87 o
   2  -6  21        1.09        2.48      1.09 o
  -3  -5  21        0.03       -0.27      1.12 o
  -2  -5  21        0.06       -0.87      0.95 o
  -1  -5  21        1.90        1.43      0.95 o
   0  -5  21        2.81        4.33      1.10 o
   1  -5  21        3.77        2.65      1.26 o
   2  -5  21        5.48        6.38      1.33 o
   3  -5  21        1.75        3.34      1.15 o
  -4  -4  21        0.00        0.57      1.23 o
  -3  -4  21        0.85        0.37      0.85 o
  -2  -4  21        0.68        0.91      1.05 o
  -1  -4  21        0.16        0.91      1.02 o
   0  -4  21        0.17       -0.63      0.81 o
   1  -4  21        3.29        3.73      1.07 o
   2  -4  21        5.09        9.36      2.28 o
   3  -4  21        1.15        5.00      1.22 o
  -4  -3  21        0.00       -0.83      0.93 o
  -3  -3  21        1.88        3.18      1.65 o
  -2  -3  21        0.91        0.89      1.81 o
  -1  -3  21        0.19        1.28      1.05 o
   0  -3  21        0.56        0.76      1.27 o
   1  -3  21        2.61        1.54      0.92 o
   2  -3  21        1.32        1.31      0.99 o
  -5  -2  21        0.05       -0.29      0.82 o
  -4  -2  21        2.02        1.33      1.07 o
  -3  -2  21        3.38        6.28      1.34 o
  -2  -2  21        0.09       -1.34      1.52 o
  -1  -2  21        2.16        2.98      3.85 o
   0  -2  21        0.37       -0.37      1.28 o
   1  -2  21        1.93        2.25      1.06 o
   2  -2  21        0.46        0.03      0.86 o
  -5  -1  21        0.73        0.55      1.09 o
  -4  -1  21        0.02        0.66      1.39 o
  -3  -1  21        0.59        1.95      1.09 o
  -2  -1  21        0.64       -0.71      1.28 o
  -1  -1  21        2.39        3.70      1.64 o
   0  -1  21        0.71        1.17      1.38 o
   1  -1  21        1.50        1.56      1.22 o
  -4   0  21        1.80        1.55      1.13 o
  -3   0  21        0.02       -0.83      1.00 o
  -2   0  21        1.47        3.04      1.59 o
  -1   0  21        0.31       -1.18      1.18 o
   0   0  21        3.05        1.08      1.52 o
  -3   1  21        4.10        9.82      1.69 o
  -2   1  21        1.63        1.13      1.49 o
  -2  -5  22        2.00        1.22      1.60 o
  -1  -5  22        0.08       -0.88      0.88 o
   0  -5  22        1.29        1.09      0.97 o
  -2  -4  22        1.15        0.91      1.58 o
  -1  -4  22        0.45        1.05      1.11 o
   0  -4  22        0.03        1.78      1.05 o
   1  -4  22        0.22        2.38      1.08 o
  -3  -3  22        0.67       -0.21      1.96 o
  -2  -3  22        1.26        0.52      1.39 o
  -1  -3  22        4.04        5.91      2.61 o
   0  -3  22        0.91        0.62      0.99 o
  -3  -2  22        1.46        0.87      2.03 o
  -2  -2  22        0.11        0.75      1.32 o
  -1  -2  22        1.10        1.71      1.50 o
   0  -2  22        2.30        2.02      1.23 o
  -2  -1  22        0.37       -0.87      1.74 o
 
